# Supplementary material for: Sodium butyrate inhibits the expression of virulence factors in Vibrio cholerae by targeting ToxT protein
Source: mSphere. 2025 Apr 22;10(5):e00824-24. doi: 10.1128/msphere.00824-24 (PMC12108080; doi:10.1128/msphere.00824-24)
Supplement: DATA SET S1 — RNA seq. [file msphere.00824-24-s0001.xlsx]

## Sheet: RNA transcriptome
Gene ID	Gene description	Gene name	SB(0mM)	SB(0mM)	SB(0mM)	SB(20mM)	SB(20mM)	SB(20mM)	SB(20mM)avg	SB(0mM)avg	Fold change	P-value
VC2226	phosphoribosylformylglycinamidine cyclo-ligase	purM	2075.65	1508.43	1451.08	1428.58	1521.47	2205.14	1718.39	1678.39	1.02384	0.37
VC1228	phosphoribosylglycinamide formyltransferase 2	purT	1821.72	2050.57	1687.41	2147.28	2263.59	2504.15	2305.01	1853.23	1.24378	0.45
VCA0053	purine nucleoside phosphorylase	deoD	13093.1	8522.5	3951.38	7320.36	8447.17	11279.1	9015.54	8522.33	1.05787	0.0092
VC0869	phosphoribosylformylglycinamidine synthase	purL	177.232	109.551	89.0515	88.2929	258.231	100.233	148.919	125.278	1.18871	0.84
VCA0623	transaldolase B	tal	984.947	553.373	223.77	210.137	1023.62	406.002	546.585	587.363	0.930575	0.11
VC2761	purine nucleoside transporter	punC	10496.8	7047.78	5731.26	6721.73	5923.02	5997.12	6213.96	7758.62	0.800911	0.0005
VC2227	phosphoribosylglycinamide formyltransferase	purN	166.773	283.709	400.732	345.225	272.189	2687.16	1101.52	283.738	3.88219	0.09
VC2737	hypothetical protein		132.488	162.922	206.074	182.766	246.599	1089.05	506.14	167.162	3.02785	0.08
VC0052	5-(carboxyamino)imidazole ribonucleotide mutase	purE	492.183	443.822	699.854	1129.27	488.545	13435.8	5017.87	545.286	9.20227	0.88
VC2712	xanthine/uracil permease family protein	xanP	8675.67	10533.7	4705.46	7683.24	10066.3	8749.6	8833.06	7971.62	1.10806	0.004
VC1004	amidophosphoribosyltransferase	purF	6264.15	6457.89	3567.2	6855.94	5041.32	6553.47	6150.24	5429.74	1.13269	0.08
VCA0743	conserved hypothetical protein		3564.4	4213.5	2994.07	3659.74	4541.14	2798.65	3666.51	3590.66	1.02113	0.65
VCA0987	phosphoenolpyruvate synthase	ppsA	18821.5	21415.8	14411.5	25088.4	15942.8	21626.8	20886	18216.3	1.14656	0.75
VC0275	phosphoribosylamine--glycine ligase	purD	392.236	536.519	536.022	480.313	595.559	354.759	476.877	488.259	0.97669	0.61
VC0276	phosphoribosylaminoimidazolecarboxamide formyltransferase/IMP cyclohydrolase	purH	477.075	27834.4	17615.1	556.245	34056.2	523.129	11711.9	15308.8	0.765039	0.00185187
VC2278	hypothetical protein	adeP	1892.03	997.194	1263.28	1067.46	1458.65	1707.35	1411.15	1384.17	1.0195	0.000686107
VC2544	fructose-1,6-bisphosphatase	fbp	9181.22	6505.64	4889.27	7816.57	6492.99	11928.3	8745.97	6858.71	1.27516	0.00072589
VC2389	carbamoyl-phosphate synthase, large subunit	carB	3503.39	2081.47	1489.33	1877.99	2379.91	4328.06	2861.99	2358.06	1.2137	0.00627645
VC2688	class II fructose-bisphosphatase	glpX	411.412	455.058	288.276	263.996	1505.18	436.41	735.196	384.915	1.91002	0.00325247
VC0768	GMP synthase	guaA	1837.41	2488.77	3898.29	3696.82	1502.86	1537.29	2245.66	2741.49	0.819137	1.80137e-05
VC2738	phosphoenolpyruvate carboxykinase	pckA	165.029	148.877	84.4848	84.7611	290.8	137.962	171.174	132.797	1.28899	0.000402807
VC1190	phosphoribosylaminoimidazole-succinocarboxamide synthase, putative	purC	3467.94	2213.49	10861.4	3906.96	2445.05	702.761	2351.59	5514.29	0.426454	0.00550909
VCA0849	hypothetical protein	algE2	2648.03	3533.72	3314.89	5626.02	2400.85	3534.08	3853.65	3165.54	1.21737	0.00144975
VCA0998	NADH-dependent flavin oxidoreductase, Oye family	nemA_2	1965.25	1286.52	3161.33	4660.1	1616.85	3516.62	3264.52	2137.7	1.52712	0.91
VC0916	phosphotyrosine protein phosphatase	vpsU	3037.36	2089.89	4082.1	7322.13	1837.86	3600.52	4253.5	3069.78	1.3856	0.28
VC2215	cation transport ATPase, E1-E2 family	copA_2	1645.07	1278.09	1915.75	3690.64	1137.61	1705.1	2177.78	1612.97	1.35017	0.92
VC2351	hypothetical protein		154.57	56.18	73.6388	181.883	127.952	113.185	141.007	94.7962	1.48747	0.47
VC2216	conserved hypothetical protein	copG	3157.06	3235.97	2367.86	2931.32	3906.03	2349.29	3062.22	2920.29	1.0486	0.37
VC0919	serine acetyltransferase-related protein	cysE_1	56.9468	28.09	94.1891	40.6147	74.4449	75.4567	63.5054	59.742	1.063	0.25
VCA0843	glyceraldehyde 3-phosphate dehydrogenase	gap2	696.727	398.878	178.103	162.459	442.017	229.749	278.075	424.569	0.654957	0.00073
VC1231	cytidine deaminase	cdd	4678.35	3632.03	1511.59	2088.13	3610.58	5328.71	3675.8	3273.99	1.12273	0.21
VC1003	bacteriocin production protein	cvpA	521.819	491.575	548.58	337.279	642.087	385.73	455.032	520.658	0.873956	0.27
VC2183	ribose-phosphate pyrophosphokinase	prs	3796.84	9014.08	8859.48	13662.4	6020.73	3603.34	7762.17	7223.47	1.07458	0.92
VC2171	uracil-xanthine permease family protein	pyrP	946.499	1121.33	1043.44	1444.01	1353.94	805.46	1201.13	1037.09	1.15818	0.12
VC1888	hemolysin-related protein	hlyA_1	4088.84	3173.21	2475.43	2116.33	3123.61	4694.61	3311.52	3245.83	1.02024	0.06
VC1826	PTS system, fructose-specific IIABC component	manP_5	5304.63	2086.78	1161.69	1931.54	1820.23	3111.09	2287.62	2851.04	0.802382	0.67
VC0053	hypothetical protein		1325.28	1260.91	1246.16	1012.84	1014.05	1081.75	1036.21	1277.45	0.811157	0.00449896
VCA0842	hypothetical protein		1010.07	925.909	1334.01	1029.69	794.947	1049.21	957.949	1090	0.878856	9.91656e-05
VC2348	phosphopentomutase	deoB	2596.69	1502.86	3519.43	2808.41	2707.87	2564.23	2693.5	2539.66	1.06058	0.00822035
VCA0108	conserved hypothetical protein	vipB	2520.76	1896.02	3812.25	3135.56	3238.77	1919.17	2764.5	2743.01	1.00784	0.00445026
VC0767	inosine-5`-monophosphate dehydrogenase	guaB_2	1659.91	1244.63	2669.7	2377.24	2235.96	1338.63	1983.94	1858.08	1.06774	0.3
VC0010	amino acid ABC transporter, periplasmic amino acid-binding portion	yxeM	3965.23	4673.74	3718.21	5005.51	5123.61	4796.22	4975.11	4119.06	1.20783	0.36
VC2706	conserved hypothetical protein	yhhQ	445.879	269.863	348.002	253.355	421.35	751.8	475.502	354.581	1.34102	0.41
VC0930	hemolysin-related protein	stcE_2	584.499	476.913	540.022	244.639	460.676	910.495	538.603	533.811	1.00898	0.33
VC1942	methylenetetrahydrofolate dehydrogenase/methenyltetrahydrofolate cyclohydrolase	folD	6305.88	2994.08	4642.84	2174.44	2873.61	8872.61	4640.22	4647.6	0.998412	0.44
VC2510	aspartate carbamoyltransferase, catalytic subunit	pyrB	667.494	386.183	591.265	338.194	283.709	1366.6	662.834	548.314	1.20886	5.76105e-05
VC2240	decarboxylase	padC	824.655	2835.89	1239.4	3653.31	2570.23	202.078	2141.87	1633.31	1.31137	0.0023748
VC0833	toxin co-regulated pilus biosynthesis protein D		874.099	4534.16	1031.05	2969.37	2797.76	168.97	1978.7	2146.44	0.921853	0.00185187
VC2347	purine nucleoside phosphorylase	deoD1	372.596	614.17	581.692	452.669	623.598	425.849	500.705	522.819	0.957702	0.000686107
VC0927	UDP-N-acetyl-D-mannosamine transferase	tagA	573.021	609.518	937.577	575.279	500.002	570.843	548.708	706.705	0.776431	0.00072589
VC2751	adenosine deaminase	add	1408.27	1132.96	1966.38	2222.09	997.194	892.228	1370.5	1502.54	0.912127	0.00627645
VCA0116	clpB protein	clpB_2	172.171	93.0561	202.156	216.746	157.304	126.156	166.736	155.795	1.07023	0.0051734
VC0280	cadaverine/lysine antiporter CadB, putative	cadB	1486.85	867.748	1095.81	957.055	800.565	1232.45	996.69	1150.14	0.866583	1.44626e-05
VCA0844	hypothetical protein		1335.87	8098.21	1433.68	2179.09	2337.09	860.26	1792.14	3622.59	0.494714	0.00241433
VC2144	flagellin FlaE	flaD_2	5914.74	12167.1	2704.05	4553.42	4595.52	4052.41	4400.45	6928.63	0.635112	0.000299062
VCA0952	transcriptional regulator, LuxR family	csgD_2	19.4244	55.8337	35.4759	37.7708	39.326	35.9631	37.6866	36.9113	1.021	0.00185187
VC0923	serine acetyltransferase-related protein	cysE_2	1730.54	24866.9	623.362	1026.79	6432.61	998.404	2819.27	9073.61	0.31071	0.000686107
VCA0107	conserved hypothetical protein	vipA	158.044	153.543	82.214	314.951	148.877	37.1048	166.977	131.267	1.27204	0.00072589
VC0925	polysaccharide biosynthesis protein, putative	mshA	63.5709	123.299	42.2332	68.5686	132.023	20.5503	73.714	76.3678	0.965249	0.00627645
VC2277	xanthine-guanine phosphoribosyltransferase	gpt	24.722	48.8545	18.5826	37.7708	50.562	11.9877	33.4402	30.7197	1.08856	0.00185187
VC1035	hypothetical protein		1108.08	863.096	760.198	865.824	1123.6	1102.87	1030.76	910.456	1.13214	0.000686107
VCA0120	IcmF-related protein	vasK	265.761	1709.91	298.448	274.274	643.261	234.616	384.05	758.039	0.506637	0.00072589
VC2221	hypothetical protein		91.8246	267.536	168.37	110.407	196.63	115.881	140.973	175.91	0.80139	0.00627645
VCA0119	hypothetical protein	vasJ	112.132	93.0561	144.719	74.9606	120.787	65.6469	87.1315	116.636	0.747039	0.00339242
VC0009	amino acid ABC transproter, permease protein	yxeN	27.3708	20.9376	27.0293	12.2029	25.281	10.846	16.11	25.1126	0.64151	0.00470344
VCA0688	polyhydroxyalkanoic acid synthase	phaC	255.166	179.133	229.186	134.813	109.551	167.828	137.397	221.162	0.621252	0.00185187
VCA0925	dihydroorotase	pyrC	226.03	127.952	233.127	133.651	129.214	195.799	152.888	195.703	0.781224	0.000686107
VC0008	amino acid ABC transporter, ATP-binding protein	yxeO	4085.31	1572.65	4825.29	2343.53	1797.76	1965.98	2035.76	3494.41	0.582575	0.00072589
VC2511	aspartate carbamoyltransferase, regulatory subunit	pyrI	219.849	328.023	150.35	109.826	373.597	379.611	287.678	232.741	1.23604	0.00627645
VCA1028	maltoporin	lamB	1418.87	6748.9	323.225	2193.61	4848.33	795.755	2612.57	2830.33	0.923061	0.00036251
VC2211	TonB-dependent siderophore receptor	viuA	413.211	1598.24	653.207	1256.32	1154.5	410.436	940.417	888.219	1.05877	0.00185187
VC1312	alanine racemase, putative	alr2	508.567	1481.92	689.809	916.379	1162.93	587.397	888.9	893.432	0.994928	0.000686107
VCA0625	TonB receptor-related protein		664.845	1447.02	777.654	656.631	1303.38	921.912	960.639	963.174	0.997368	0.00072589
VC0926	hypothetical protein		352.288	1128.31	545.09	542.738	544.946	234.046	440.576	675.228	0.652485	0.00627645
VC0922	hypothetical protein		94.4734	330.349	140.777	129.002	176.967	67.3595	124.443	188.533	0.660057	0.00185187
VCA0864	methyl-accepting chemotaxis protein	bdlA_2	2313.27	797.956	1528.84	867.567	837.081	6431.69	2712.11	1546.69	1.75349	0.000686107
VCA0883	hypothetical protein		44673.5	7721.33	10590.4	6137.47	12921.4	81605.4	33554.8	20995.1	1.59822	0.00072589
VCA0405	hypothetical protein		22914.6	9163.7	14084.5	9173.66	10823.1	19335	13110.6	15387.6	0.852022	0.00627645
VC0433	basic amino acid/polyamine antiporter	ydgI	2841.26	2056.54	2306.5	1213.9	2191.02	2873.05	2092.66	2401.43	0.871419	0.15
VCA0935	hypothetical protein		211.903	569.969	371.089	357.951	345.507	268.867	324.108	384.32	0.843329	0.05
VC0384	sulfite reductase (NADPH) flavoprotein alpha-component	cysJ_1	542.118	442.017	701.071	638.037	362.361	476.654	492.35	561.735	0.876481	0.66
VC2170	hypothetical protein		1052.45	1335.36	1071.6	645.591	1367.98	1600.07	1204.55	1153.13	1.04459	0.48
VC1821	PTS system, fructose-specific IIBC component	manP_2	2526.06	3070.85	3561.1	3155.32	3050.57	2858.78	3021.56	3052.67	0.989807	0.000503816
VCA0940	transcriptional regulator, DeoR family	glpR_2	1024.2	1107.37	1332.32	1166.83	1314.61	1491.04	1324.16	1154.63	1.14683	7.55622e-05
VC1282	PTS sugar transporter subunit IIC	licC	5188.97	4057.25	4204.18	4182.68	6064.63	5718.71	5322.01	4483.46	1.18703	3.9476e-06
VC1492	conserved hypothetical protein	gdhB	3260.66	1723.86	2976.6	2501.59	2073.04	2991.22	2521.95	2653.71	0.95035	0.00103897
VCA0414	hypothetical protein		4121.51	2926.62	4150.12	3634.72	3957.88	4264.77	3952.45	3732.75	1.05886	0.00649643
VC2005	hypothetical protein		270.176	214.029	512.43	418.966	151.686	442.974	337.875	332.212	1.01705	0.00019799
VCA0106	hypothetical protein		720.47	644.414	237.632	195.246	839.89	604.523	546.553	534.172	1.02318	5.69338e-05
VC1027	molybdenum cofactor biosynthesis protein D	moaD	477.664	707.227	389.672	364.343	581.463	445.258	463.688	524.854	0.88346	3.08601e-05
VC0538	thiosulfate ABC transporter, periplasmic thiosulfate-binding protein	cysP	483.845	653.719	1051.33	359.695	632.025	834.573	608.764	729.63	0.834346	4.21598e-05
VCA0689	conserved hypothetical protein		4891.42	4008.39	4094.37	1960.02	4193.83	3641.98	3265.28	4331.4	0.753862	7.55622e-05
VC1033	cation transport ATPase, E1-E2 family	zntA	1243.16	3598.95	2363.37	2121.56	3674.17	665.603	2153.78	2401.83	0.896725	0.000302662
VCA0413	hypothetical protein		844.08	744.449	528.197	575.279	769.666	611.944	652.296	705.575	0.924488	0.000654463
VCA0114	hypothetical protein	vasE	601.274	1107.37	494.41	580.509	797.756	674.166	684.143	734.351	0.93163	0.000813447
VC2357	hypothetical protein		1316.45	995.701	825.519	871.635	842.699	1309.51	1007.95	1045.89	0.963725	0.000195069
VC1410	multidrug resistance protein VceA	vceA	677.206	576.948	559.731	263.815	280.9	1291.25	611.987	604.628	1.01217	0.37
VCA0113	hypothetical protein	vasD	1063.93	1079.45	955.597	778.66	890.452	1480.2	1049.77	1032.99	1.01624	0.45
VCA0952	exopolysaccharide biosynthesis protein VpsT	vpsT	293.14	206.8	339.03	1020.22	1024.65	1769.13	1271.34	279.657	4.54606	0.000686107
VC0917	UDP-N-acetylglucosamine 2-epimerase (non-hydrolyzing) VpsA	vpsA	85.69	78.49	151.01	557.055	652.3	785.605	664.987	105.063	6.32939	0.00072589
VC0918	UDP-N-acetyl-D-mannosamine dehydrogenase VpsB	vpsB	307.32	314.33	233.49	991.5	986.715	1832.94	1270.38	285.047	4.45676	0.00627645
VC0919	exopolysaccharide biosynthesis acetyltransferase VpsC	vpsC	27.37	18.94	53.99	339.815	476.095	423.165	413.025	33.4333	12.3537	0.00325247
VC0920	exopolysaccharide biosynthesis glycosyltransferase VpsD	vpsD	17.64	15.81	42.73	167.515	263.195	279.38	236.697	25.3933	9.32121	1.80137e-05
VC0921	exopolysaccharide biosynthesis flippase VpsE	vpsE	26.29	15.49	54.44	175.345	217.05	200.305	197.567	32.0733	6.15984	0.00100007
VC0922	exopolysaccharide biosynthesis protein VpsF	vpsF	9.71	8.98	16.58	127.09	224.885	343.695	231.89	11.7567	19.7241	0.00550909
VC0923	exopolysaccharide biosynthesis acetyltransferase VpsG	vpsG	56.4	37.67	151.39	597.355	408.02	453.8	486.392	81.82	5.94465	0.00144975
VC0665	cyclic-di-GMP-binding transcriptional regulator	vpsR	870.86	561.41	561.41	2011.16	2571.48	1871.48	2151.37	664.56	3.23729	0.00023
VC0924	exopolysaccharide biosynthesis protein VpsH	vpsH	7.21	3.7	6.39	44.31	30.46	31.63	35.4667	5.76667	6.15029	0.00449896
VC0925	exopolysaccharide biosynthesis protein VpsI	vpsI	114.29	100.4	275.61	250.35	407.715	514.305	390.79	163.433	2.39113	4.10564e-05
VC0926	exopolysaccharide biosynthesis protein VpsJ	vpsj	214.65	183.25	413.6	581.7	596.355	965.925	714.66	270.5	2.642	0.00822035
VC0927	exopolysaccharide biosynthesis protein VpsK	vpsK	7.66	16.02	20.38	44.79	36.285	34.47	38.515	14.6867	2.62245	0.00445026
VC0925	polysaccharide biosynthesis protein, putative	mshA	92.2	109.73	109.73	102.5	112.8	112.8	109.367	103.887	1.05275	0.48
VC0934	exopolysaccharide biosynthesis protein VpsL	vpsL	477.1	406.22	298.42	1602.8	1605.69	2146.95	1785.15	393.913	4.53182	0.000503816
VC0935	exopolysaccharide biosynthesis protein VpsM	vpsM	90.77	74.62	58.54	268.05	281.625	408.465	319.38	74.6433	4.27875	7.55622e-05
VC0936	exopolysaccharide biosynthesis protein VpsN	vpsN	119.93	100.01	231.61	595.17	527.91	539.685	554.255	150.517	3.68235	3.9476e-06
VC0937	exopolysaccharide biosynthesis protein VpsO	vpsO	139.09	105.98	216.69	533.25	523.89	625.905	561.015	153.92	3.64485	0.00103897
VC0938	exopolysaccharide biosynthesis protein VpsP	vpsP	168.23	145.9	170.59	607.635	613.95	757.035	659.54	161.573	4.08199	0.00649643
VC0939	exopolysaccharide biosynthesis protein VpsQ	vpsQ	164.78	172.54	290.6	779.76	779.61	741.51	766.96	209.307	3.66429	0.00019799
VC0929	biofilm scaffolding protein	rbmB	31.32	22.26	90.28	215.71	480.025	140.94	278.892	47.9533	5.8159	5.69338e-05
VC0930	biofilm scaffolding protein	rbmC	186.49	120.55	241.93	519.69	512.57	559.47	530.577	182.99	2.89948	3.08601e-05
VC0928	biofilm scaffolding protein	rbmA	91.88	91.56	285.04	384.645	349.005	413.46	382.37	156.16	2.44858	4.21598e-05
VC0931	biofilm scaffolding protein	rbmD	4014.36	3018.73	1836.99	3857.94	5713.75	12043.1	7204.92	2956.69	2.43682	7.55622e-05
VC0932	biofilm scaffolding protein	rbmE	41.44	31.26	39.15	187.755	189.36	186.48	187.865	37.2833	5.03885	0.000302662
VC0933	biofilm scaffolding protein	rbmF	11.17	8.92	6.5	42.21	42.765	50.265	45.08	8.86333	5.08612	0.000654463
VC1888	biofilm scaffolding protein	bap1	1.94	2.59	11.12	112.78	124.55	228.73	155.353	5.21667	29.7802	0.000813447
VC0583	biofilm scaffolding protein	hapR	12.15	11.65	53.77	560.705	461.605	254.675	425.662	25.8567	16.4624	0.000195069
VC0276	formyltransferase/IMP cyclohydrolase	purH	3.11	1.55	1.36	0.86	0.12	0.99	0.656667	2.00667	0.327243	0.0023748
VC0211	hypoxanthine phosphoribosyltransferase	pyrE	21.495	27.72	52.71	12.32	11.46	10.42	11.4	33.975	0.335541	0.00339242
VC1907	HTH-type transcriptional regulator	cysB	6.71	8.68	39.93	8.44	3.19	7.12	6.25	18.44	0.338937	0.00649643
VC0161	sodium:alanine symporter family protein	ilvY	9.405	17.34	8.46	5.03	2.64	4.31	3.99333	11.735	0.340293	0.00019799
VC0154	tRNA (uridine(54)-C5)-methyltransferase	trmA	6.99	12.285	5.745	3.04	1.81	3.7	2.85	8.34	0.341727	0.000569338
VC0162	ketol-acid reductoisomerase	ilvC	7.74	9.45	9	3.33	2.75	2.9	2.99333	8.73	0.342879	3.08601e-05
VC0828	toxin co-regulated pilin	tcpA	167.98	355.98	230.335	20.1	35.64	21.81	25.85	251.432	0.102811	4.21598e-05
VC0829	toxin co-regulated pilus biosynthesis protein B	tcpB	87.165	70.88	82.485	17.55	20.77	17.39	18.57	80.1767	0.231614	7.55622e-05
VC0831	toxin co-regulated pilus biosynthesis outer membrane protein C	tcpC	428.57	497.19	395.16	188.62	132.16	140.64	153.807	440.307	0.349317	0.000302662
VC0836	toxin co-regulated pilus biosynthesis protein E	tcpE	223.97	2564.13	566.84	11.33	52.39	51.53	38.4167	1118.31	0.0343523	0.000654463
VC0839	leader peptidase TcpJ	tcpJ	85.02	186.29	419.68	66.29	67.88	66.67	66.9467	230.33	0.290655	0.000813447
VC0837	toxin co-regulated pilus biosynthesis protein F	tcpF	217.625	319.5	149.92	39.65	29.57	11.56	26.9267	229.015	0.117576	0.000195069
VC0838	toxin transcriptional regulator	ToxT	36.87	12.77	18.35	21.3	20.1	21.65	21.0167	22.6633	0.927342	5.78603e-05
VC0825	toxin-coregulated pilus methyl-accepting chemotaxis protein	TcpI	2139.34	1256.26	1320.49	101.745	144.724	152.434	132.968	1572.03	0.0845835	0.00185187
VC0830	toxin co-regulated pilus biosynthesis protein Q	tcpQ	59.15	89.81	29.625	5.79	6.55	4.97	5.77	59.5283	0.0969286	2.64099e-09
VC0832	toxin co-regulated pilus biosynthesis protein R	tcpR	226.12	337.905	129.555	23.13	43	12.31	26.1467	231.193	0.113094	5.76105e-05
VC0833	toxin co-regulated pilus biosynthesis protein D	tcpD	32.37	49.74	98.22	21.58	21.24	21.89	21.57	60.11	0.358842	0.0023748
VC0834	toxin co-regulated pilus biosynthesis protein S	tcpS	60.795	92.595	287.67	55.44	52.34	50.83	52.87	147.02	0.359611	0.00339242
VC0835	toxin co-regulated pilus biosynthesis protein T	tcpT	211.775	315.12	325.395	6.91	5.65	6.31	6.29	284.097	0.0221404	2.64099e-09
VC0840	accessory colonization factor AcfB	acfB	114.575	113.51	113.855	21.33	21.86	31.13	24.7733	113.98	0.217348	5.76105e-05
VC0841	accessory colonization factor AcfC	acfC	229.585	112.48	119.485	24.96	35.19	35.06	31.7367	153.85	0.206283	0.0023748
VC0844	accessory colonization factor AcfA	acfA	24.405	29.25	68.97	12.56	17.17	15.26	14.9967	40.875	0.366891	0.00339242
VC0845	conserved hypothetical protein	acfD	49.755	53.39	91.965	18.72	16.22	18.34	17.76	65.0367	0.273077	0.00470344
VC1451	RTX toxin RtxA	rtxA	50.19	32.865	44.13	13.82	8.94	13.18	11.98	42.395	0.28258	4.18196e-05
VC1448	RTX toxin	rtxB	17.775	54.75	49.605	13.28	10.49	10.51	11.4267	40.71	0.280685	0.00240186
VC1450	RTX toxin	rtxC	333.36	435.95	512.41	21.8	31.41	24.88	26.03	427.24	0.0609259	0.0051734
									0	0
VC1457	cholera enterotoxin, A subunit	ctxA	582.14	683.815	853.745	112.75	143.16	150.64	135.517	706.567	0.191796	0.00015
VC1456	cholera enterotoxin, B subunit	ctxB	279.97	257.96	412.47	25.6	53.31	23.6	34.17	316.8	0.10786	0.000667624
VC1458	zona occludens toxin	zot	14.04	26.17	136.76	24.67	20.17	21.48	22.1067	58.99	0.374753	1.44626e-05
VC1888	beta prism lectin domain protein		182.1	203.835	338.61	94.4	88.47	90.56	91.1433	241.515	0.377382	6.17172e-11
VC1889	hemolysin-related protein	ace	36.23	34.52	25.83	13.7	9.64	13.2	12.18	32.1933	0.378339	0.00036251
VC0819	aldehyde dehydrogenase	aldA	16.995	28.53	43.2	12.15	10.78	10.66	11.1967	29.575	0.378586	3.08601e-05
VC1777	conserved hypothetical protein		15.27	11.385	19.77	7.7	5.6	4.44	5.91333	15.475	0.382122	4.21598e-05
VC1777	conserved hypothetical protein		5.79	5.81	11.5	4.97	1.83	2.03	2.94333	7.7	0.382251	7.55622e-05
VC1777	conserved hypothetical protein	siaM	19.945	11.19	19.275	4.88	6.26	4.39	5.17667	16.8033	0.308074	0.000302662
VC1779	sialic acid TRAP transporter solute-binding subunit SiaP	siaP	13.455	14.985	16.245	7.57	5.32	4.31	5.73333	14.895	0.384917	0.000654463
VC1640	ribosomal protein L25	rplY	473.96	511.72	511.72	60.27	68.74	68.74	65.9167	499.133	0.132062	4.9e-08
VC1975	2-succinyl-6-hydroxy-2,4-cyclohexadiene-1-carboxylate synthase/2-oxoglutarate decarboxylase	menD	196.57	219.69	219.69	33.06	17.85	17.85	22.92	211.983	0.108122	0.00240186
VC0271	hemolysin related protein	hlyA	245.09	296.95	189.95	61.05	66.75	66.75	64.85	243.997	0.265782	0.00183379
VC0826	toxin-coregulated pilus transcriptional regulator	tcpP	32.66	41.46	41.46	46.25	45.94	45.94	46.0433	38.5267	1.1951	0.0002
VC0984	transcriptional activator	toxR	74.51	63.79	63.79	62.3	61.6	61.6	61.8333	67.3633	0.917908	0.00034
VC0935	hypothetical protein	emrK	459.123	439.69	409.944	337.032	289.327	889.373	505.244	436.252	1.15815	0.0092
VCA0881	hypothetical protein		289.601	786.324	324.351	279.504	424.159	368.765	357.476	466.759	0.765869	0.84
VCA0186	hypothetical protein		5924.45	4087.49	7554.68	4228.59	3949.45	5778.64	4652.23	5855.54	0.7945	0.11
VCA1113	spermidine/putrescine ABC transporter, periplasmic spermidine/putrescine-binding protein	potD_4	97.1221	111.667	125.573	133.651	87.0789	112.456	111.062	111.454	0.996479	0.00185187
VCA0110	hypothetical protein	vasA	7064.31	3317.45	7326.06	4680.68	3620.8	5522.91	4608.13	5902.61	0.780694	0.000686107
VCA0867	outer membrane protein OmpW	ompW	1629	4320.13	1957.37	2622.46	2426.97	1367.74	2139.06	2635.5	0.811632	0.00072589
VCA0115	hypothetical protein	vasF	62541.4	27665.6	16964.2	22305.7	35129.3	37719.6	31718.2	35723.7	0.887875	0.00627645
VC0539	sulfate ABC transporter, permease protein	cysT_1	358.469	1042.23	333.361	789.701	789.329	425.278	668.103	578.019	1.15585	0.08
VCA0121	hypothetical protein	vasL	407.03	1237.65	789.48	960.541	985.958	432.128	792.876	811.385	0.977188	0.00185187
VC1448	RTX toxin transporter	RtxB	510.333	1219.04	676.295	907.662	1143.26	418.428	823.117	801.888	1.02647	0.000686107
VCA0679	periplasmic nitrate reductase, cytochrome c-type protein	napB	3655.32	4878.47	3040.23	3602.18	5115.19	2137.24	3618.2	3858.01	0.937842	0.00072589
VCA0259	hypothetical protein		5018.57	1544.73	2082.94	1454.47	2786.53	2840.51	2360.5	2882.08	0.819028	0.00627645
VC0092	LexA repressor	lexA	2139.34	1256.26	1320.49	1015.74	1474.72	1526.43	1338.97	1572.03	0.851745	0.00185187
VC2187	flagellin FlaC	ilvD	1486.85	1402.82	506.799	857.688	1581.47	1072.04	1170.4	1132.16	1.03378	0.000686107
VCA0658	methyl-accepting chemotaxis protein	ilvE	2746.79	2577.65	1745.08	2273.8	2205.06	1455.08	1977.98	2356.51	0.83937	0.00072589
VC0988	dipeptide/tripeptide permease DtpA	dtpA	4801.37	4727.25	6505.6	6010.21	5471.93	9363.54	6948.56	5344.74	1.30007	0.00627645
VC0936	polysaccharide export-related protein	ilvG	1624.59	1007.33	1414.53	1427.74	1058.99	1032.08	1172.94	1348.82	0.869605	0.00185187
VCA0744	glycerol kinase	glpK	609.221	351.287	757.945	633.969	370.788	682.157	562.305	572.818	0.981647	0.000686107
VCA0155	NADH dehydrogenase, putative	mrpD	5188.09	1944.87	6455.49	4516.23	2345.51	4642.67	3834.8	4529.48	0.846632	0.00072589
VC2275	transcriptional regulator Crl	crl	2993.13	1219.04	4112.95	2300.53	1390.45	3328.59	2339.86	2775.04	0.84318	0.00627645
VC0992	glutathione-regulated potassium-efflux system protein KefB, putative	ybaL	467.952	225.661	894.218	502.643	328.653	533.167	454.821	529.277	0.859325	0.52
VC2480	ribose-5-phosphate isomerase	rpiA	903.236	618.823	1688.2	1048.87	904.497	932.187	961.85	1070.09	0.898852	0.52
VC1218	hypothetical protein		765.499	490.871	1292.34	680.456	856.744	564.564	700.588	849.569	0.82464	0.63
VCA0451	hypothetical protein		3156.47	1437.72	1642.59	1957.69	2081.47	2697.8	2245.65	2078.93	1.0802	0.88
VC1298	methyl-accepting chemotaxis protein	mcpP_3	725.767	367.572	608.721	419.547	702.25	784.909	635.569	567.353	1.12023	0.52
VCA0760	arginine ABC transporter, ATP-binding protein	artP	1334.99	1395.84	1862.77	1222.03	1752.81	1209.62	1394.82	1531.2	0.910934	0.63
VC2085	succinyl-CoA synthase, beta subunit	sucC	1904.48	2286.85	12067.4	5577.88	2679.78	1844.96	3367.54	5419.59	0.621365	0.99
VC0394	excinuclease ABC, subunit A	uvrA	334.63	395.489	608.158	476.494	382.024	634.207	497.575	446.092	1.11541	0.15
VC1590	acetolactate synthase	alsS	317.854	937.541	453.866	327.735	612.362	436.695	458.93	569.754	0.805489	0.69
VC2086	2-oxoglutarate dehydrogenase, E2 component, dihydrolipoamide succinyltransferase	odhB	834.367	1263.24	1100.88	466.034	1250	999.546	905.195	1066.16	0.849022	0.37
VC1126	adenylosuccinate lyase	purB	1456.83	1789	598.022	460.804	2205.06	6266.71	2977.53	1281.29	2.32386	0.2
VC1163	conserved hypothetical protein	cmoB	218.966	358.266	112.059	190.597	632.025	185.524	336.049	229.764	1.46258	0.22
VC0841	accessory colonization factor AcfC	acfC	1885.94	942.193	1083.99	1375.44	1446.63	4348.68	2390.25	1304.04	1.83296	0.52
VC1268	conserved hypothetical protein		6.1805	20.9376	14.0777	6.39199	25.281	15.9836	15.8855	13.732	1.15683	0.63
VC2078	ferrous iron transport protein A	feoA	696.631	3052.24	702.761	531.116	1410.12	724.971	888.735	1483.88	0.598927	0.88
VC0820	aldehyde dehydrogenase	aldB	719.587	549.031	459.497	479.98	483.148	1253	738.709	576.038	1.2824	0.52
VC0465	tyrosyl-tRNA ligase	tyrS_1	1971.58	1944.87	1299.66	1446.91	2061.8	2824.53	2111.08	1738.7	1.21417	0.63
VC1591	oxidoreductase, short-chain dehydrogenase/reductase family	fabG_1	2425.4	6090.52	3099.92	3480.15	3573.05	3173.32	3408.84	3871.95	0.880393	0.00185187
VCA0344	hypothetical protein		851.143	953.825	797.363	704.862	688.205	739.242	710.769	867.444	0.819384	0.33
VC2207	hypothetical protein		1669.62	1463.31	1511.39	1205.18	1550.57	1927.74	1561.16	1548.1	1.00843	0.49
VC2647	conserved hypothetical protein	aphA	12273.6	23985.2	15762.6	15857.9	21699.5	13455.3	17004.3	17340.5	0.980612	0.1
VC0763	ribosome biogenesis GTPase	der	16373	4450.41	2771.06	3698.64	5542.15	14814.5	8018.44	7864.83	1.01953	0.1
VC2084	succinyl-CoA synthase, alpha subunit	sucD	2817.42	2468.31	1848.13	1717.12	2418.55	2032.2	2055.96	2377.95	0.86459	0.66
VCA0262	hypothetical protein		784.041	572.295	538.333	505.548	601.126	542.872	549.848	631.556	0.870625	0.42
VCA0882	hypothetical protein		414.093	1028.27	442.604	1478.87	811.8	2206.31	1498.99	628.323	2.38571	0.84
VC0852	DNA repair protein RecN	recN	4457.91	2452.03	2081.82	3341.85	3862.37	1360.32	2854.85	2997.25	0.952488	0.69
VC2087	2-oxoglutarate dehydrogenase, E1 component	sucA	517.396	488.545	656.023	436.979	519.665	1657.16	871.267	553.988	1.57272	0.29
VC0937	exopolysaccharide biosynthesis protein, putative	ptk	1170.76	2745.16	949.966	1485.85	2036.52	984.133	1502.17	1621.96	0.926143	0.11
			7897.8	4017.7	2064.36	3917.71	6817.44	4100.94	4945.36	4659.95	1.06125	0.39
VC2189	hypothetical protein		43723.5	97974.1	12560.2	16142.1	49070.4	40662.3	35291.6	51419.3	0.68635	0.85
VCA1060	3,4-dihydroxy-2-butanone 4-phosphate synthase	ribB	198692	794348	90605.5	105076	1.15747e+06	100323	454290	361215	1.25767	0.6
VC1129	inosine-guanosine kinase	gsk_1	1439.17	1909.98	1458.45	2433.6	2095.51	383.036	1637.38	1602.53	1.02175	0.44
VC0941	serine hydroxymethyltransferase	glyA	3.53171	53.5073	33.2235	53.4603	47.753	5.13759	35.4503	30.0875	1.17824	0.5
VC1339	conserved hypothetical protein		716.055	802.609	500.604	439.304	511.238	596.531	515.691	673.09	0.766155	0.14
VC2305	outer membrane protein OmpK	tsx	4796.07	2803.32	18245.3	4387.23	2536.53	5626.23	4183.33	8614.9	0.485592	0.04
VC0945	conserved hypothetical protein		532.406	1309.77	531.575	714.74	1241.58	713.554	889.957	791.249	1.12475	0.06
VCA0300	chloramphenicol acetyltransferase	cat_2	8133.54	25502	15998.5	8389.19	6629.24	6251.3	7089.91	16544.7	0.428531	0.01
VC1996	conserved hypothetical protein		3358.66	19660.4	8986.67	3910.15	4140.46	2659.56	3570.06	10668.6	0.334633	0.03
VC1100	hypothetical protein		335.513	6688.41	1003.46	582.252	1039.33	661.607	761.063	2675.79	0.284425	0.06
VCA0999	transcriptional regulator, TetR family	comR_2	1108.96	3833.91	1711.29	1485.27	1867.98	1157.1	1503.45	2218.05	0.677824	0.06
VC1447	HlyD family type I secretion periplasmic adaptor subunit	hlyD	29252.3	16882.7	8859.97	15830.6	19421.4	16092.6	17114.9	18331.7	0.933625	0.67
VCA0880	hypothetical protein	haeIIIM	105.068	251.252	51.243	88.9067	193.821	64.5053	115.744	135.854	0.851973	0.05
VC0130	GGDEF family protein	cdpA	128.908	376.877	68.1363	115.056	210.675	95.3308	140.354	191.307	0.733657	0.16
VCA0933	cold shock domain family protein	cspV_3	117.429	290.8	71.5149	109.245	255.619	143.282	169.382	159.915	1.0592	0.11
VC2194	flagellar L-ring protein FlgH	flgH	160.693	523.441	88.4082	148.759	202.248	80.4889	143.832	257.514	0.55854	0.29
VCA0419	hypothetical protein		67.1026	144.237	51.243	32.541	191.012	35.3923	86.3151	87.5275	0.986148	0.49
VCA0198	site-specific DNA-methyltransferase, putative		44.1464	23.264	10.6991	25.5679	98.3149	75.3513	66.4114	26.0365	2.5507	0.00372
VC2182	kinase, GHMP family	ispE	14437.6	2351.99	2197.25	4482.53	4367.99	19428.1	9426.2	6328.96	1.48937	0.04
VC2569	hypothetical protein		32740.8	5704.34	16288.5	5412.85	9721.94	67203.1	27446	18244.5	1.50434	0.62
VC1394	methyl-accepting chemotaxis protein	pctC_1	1462.13	288.474	514.119	437.561	449.44	2591.06	1159.35	754.908	1.53575	0.76
VCA0747	anaerobic glycerol-3-phosphate dehydrogenase, subunit A	glpA	2345.94	511.809	849.169	822.823	1500.01	2784.57	1702.47	1235.64	1.3778	0.4
VCA0770	hypothetical protein		1147.81	537.399	816.509	554.36	502.811	1112	723.058	833.905	0.867074	0.14
VCA0877	hydrolase, putative	cbh	11259.1	3094.12	7706.72	5352.42	4106.76	6817.58	5425.58	7353.31	0.737842	0.06
VC0278	transcriptional activator CadC, putative	cadC_2	8225.36	4785.41	5467.79	4046.71	2820.23	6188.51	4351.82	6159.52	0.706519	0.0045
VC2502	DNA polymerase III, chi subunit	holC	54.7416	244.272	85.0295	67.4064	95.5059	89.6224	84.1782	128.014	0.657568	0.00752
VCA0071	phosphate ABC transporter, permease protein	pstC	104.186	69.7921	176.816	116.218	81.4609	194.657	130.779	116.931	1.11842	0.02
VCA0543	conserved hypothetical protein	ycdZ	8891.97	2975.47	2837.51	9388.67	5196.65	2999.21	5861.51	4901.65	1.19582	0.37
VC1203	urocanate hydratase	hutU	8751.59	2956.86	4288.64	11256.9	5564.63	4275.61	7032.37	5332.36	1.31881	0.00974
VC2188	flagellin core protein A	flaD_3	20129.9	6560.46	11125.9	16540.1	13354	8560.36	12818.2	12605.4	1.01688	0.4
VC2601	tetratricopeptide repeat protein		7147.31	4624.89	7580.02	10244.6	8331.49	3794.39	7456.83	6450.74	1.15597	0.24
VC0771	vibriobactin-specific isochorismatase	vibB	898.821	683.963	812.567	958.798	1292.14	361.914	870.951	798.45	1.0908	0.34
VC1606	conserved hypothetical protein		200.425	209.376	171.748	223.138	176.967	245.463	215.189	193.85	1.11008	0.45
VC2559	sulfate adenylate transferase, subunit 1	cysN	573.904	393.162	518.624	353.303	640.452	708.987	567.58	495.23	1.14609	0.8
VC1399	chemotaxis protein methyltransferase CheR	cheR_1	339.927	169.827	197.088	175.489	345.507	476.083	332.36	235.614	1.41061	0.86
VC2228	hypothetical protein		155.395	167.501	102.486	83.0958	179.776	234.046	165.639	141.794	1.16817	0.29
VCA0014	4-alpha-glucanotransferase	malQ	16795.9	8549.53	19586.6	9855.86	9786.55	18856.1	12832.8	14977.4	0.856815	0.24
VC1393	multidrug efflux SMR transporter	sugE	1976.88	2065.85	2746.85	2239.52	1955.06	2450.63	2215.07	2263.19	0.978738	0.03
VCA0204	ATP-dependent RNA helicase RhlE	rhlE_3	4912.61	12404.4	6829.39	3214.59	12497.2	28429.7	14713.8	8048.8	1.82808	0.35
VC1446	type I secretion system permease/ATPase	apxIB_1	3069.06	3480.3	3452.42	2450.46	4109.56	2885.04	3148.35	3333.93	0.944338	0.42
VCA0428	hypothetical protein		1199.9	818.894	448.798	1059.33	842.699	253.454	718.493	822.531	0.873516	0.84
VC1418	hypothetical protein	tseL	405.264	490.871	216.797	249.869	219.102	315.676	261.549	370.977	0.705026	0.03
VC1439	cytochrome c oxidase, subunit CcoP	ccoP2	3682.69	604.865	1651.6	949.501	651.688	2756.6	1452.6	1979.72	0.733738	0.56
VCA0441	hypothetical protein		130.673	172.154	104.738	168.516	106.742	101.039	125.432	135.855	0.92328	0.81
VC0537	cysteine synthase B	cysM	1059.51	2351.99	1609.93	2094.25	2039.33	781.484	1638.35	1673.81	0.978816	0.17
VC0543	recA protein	recA	59.1562	90.7297	60.2527	46.4872	117.978	33.1089	65.858	70.0462	0.940208	0.54
VC0857	fimbrial assembly protein PilE, putative	fimA	271.942	102.362	128.952	93.5554	22.472	311.109	142.379	167.752	0.848747	0.23
VC1523	conserved hypothetical protein	tupA	465.303	588.58	2421.93	611.887	449.44	987.558	682.962	1158.61	0.589469	0.71
VC0845	conserved hypothetical protein	acfD	657.782	1014.31	10928.8	931.487	629.216	1754.2	1104.97	4200.31	0.263068	0.75
VC1193	hypothetical protein		189.83	165.175	1145.93	183.624	112.36	122.731	139.572	500.311	0.27897	0.56
VC1491	dihydroorotate dehydrogenase	pyrD	140.386	113.994	1233.21	157.475	95.5059	102.181	118.387	495.863	0.23875	0.54
VCA0213	conserved hypothetical protein	mleN_3	206.605	274.516	1718.05	253.355	188.203	223.77	221.776	733.056	0.302536	0.63
VC0723	polyphosphate kinase	ppk	935.021	623.476	374.468	186.53	438.204	1212.47	612.401	644.322	0.950459	0.18
VC1197	hypothetical protein		732.831	742.123	113.185	112.731	514.047	295.126	307.301	529.379	0.580493	0.68
VC2558	adenylylsulfate kinase	cysC	716.055	567.642	132.894	137.137	401.687	713.554	417.459	472.197	0.884078	0.76
VC0540	sulfate ABC transporter, permease protein	cysW_1	377.01	283.821	691.499	707.767	471.912	277.43	485.703	450.777	1.07748	0.09
VC0974	transcriptional regulator, MerR family	cueR	4600.06	5604.31	7388	5701.07	5202.26	3391.38	4764.9	5864.12	0.812552	0.25
			3013.44	5581.04	3775.65	5299.54	4997.21	2161.21	4152.65	4123.38	1.0071	0.32
VC1202	histidine ammonia-lyase	hutH	963.275	818.894	1104.26	1231.33	1623.6	501.771	1118.9	962.142	1.16293	0.04
VCA0089	hypothetical protein		2265.59	2012.34	1789.56	1882.15	2988.77	1421.97	2097.63	2022.5	1.03715	0.2
VCA0628	SecA-related protein		1383.55	1698.27	1131.29	1098.84	1528.1	1021.24	1216.06	1404.37	0.86591	0.24
VCA0879	hypothetical protein		892.641	788.651	493.284	539.251	691.014	646.194	625.486	724.858	0.862908	0.73
VC1701	conserved hypothetical protein		6.1805	27.9168	11.8253	8.13526	11.236	5.13759	8.16961	15.3075	0.533698	0.22
VC2561	uroporphyrin-III C-methyltransferase	cobA	967.69	2454.36	1870.65	1402.17	1587.08	1089.17	1359.47	1764.23	0.770576	0.76
VC0385	sulfite reductase (NADPH) hemoprotein beta-component	cysI	128546	10087.3	21486.6	17486.7	15480.4	88506.9	40491.4	53373.1	0.758647	0.02
VC1386	molecular chaperone	yegD	1155.75	151.216	306.895	243.477	219.102	1316.36	592.981	537.955	1.10229	0.28
VC1733	hypothetical protein		7297.4	17999.4	12653.6	22751.4	13109.6	4300.16	13387.1	12650.1	1.05825	0.93
VC2456	hypothetical protein		3564.4	2603.94	754.654	1422.4	3489.6	2352.67	2421.56	2307.67	1.04935	0.73
VCA0766	cytochrome c554	c554	374.222	353.934	281.996	211.903	816.568	373.905	467.458	336.717	1.38828	0.07
VCA0016	1,4-alpha-glucan branching enzyme	mleN_3	503.805	620.789	579.977	558.011	614.17	748.373	640.185	568.19	1.12671	0.03
VC2101	conserved hypothetical protein	cidA_2	594.455	536.519	472.087	483.845	581.601	604.78	556.742	534.354	1.0419	0.87
VCA0345	conserved hypothetical protein		1312.68	1252.81	606.806	713.406	1572.65	1563.76	1283.27	1057.43	1.21357	0.42
VC0162	ketol-acid reductoisomerase	ilvC	792.606	648.879	288.847	625.996	556.01	1013.6	731.868	576.777	1.26889	0.1
			940.784	1022.48	716.979	671.909	1335.36	1199.42	1068.9	893.413	1.19642	0.49
VC1539	conserved hypothetical protein		1487.59	2191.02	1029.8	961.509	1800.64	1250.1	1337.42	1569.47	0.852145	0.25
VCA0436	acetyltransferase, putative	wecD_1	912.892	766.857	492.638	701.045	593.233	895.344	729.874	724.129	1.00793	0.24
VCA0762	conserved hypothetical protein	viaA	1664.82	550.564	976.142	1109.84	467.607	1428.61	1002.02	1063.84	0.941887	0.16
VCA0945	maltose ABC transporter, periplasmic maltose-binding protein	malE	923.352	252.81	582.831	1066.58	276.842	933.072	758.831	586.331	1.2942	0.57
VC0488	extracellular solute-binding protein, putative	mleN_3	760.646	401.687	395.023	883.811	223.335	907.733	671.626	519.119	1.29378	0.07
VC1576	conserved hypothetical protein		1736.3	1511.24	901.361	1277.6	1093.41	1903.31	1424.77	1382.97	1.03023	0.42
VC2100	conserved hypothetical protein	yohK_2	954.73	1191.02	649.619	1078.94	949.173	1477.6	1168.57	931.788	1.25412	0.84
VCA0986	conserved hypothetical protein	ppsR	580.509	615.171	541.159	595.977	709.553	1172.39	825.975	578.946	1.42669	0.31
VC0185	site specific integrase	mleN_3	1011.68	1008.43	1029.8	828.187	1398.17	2119.54	1448.63	1016.64	1.42493	0.66
VCA0884	hypothetical protein	smc	884.419	848.317	682.728	766.382	760.734	767.518	764.878	805.155	0.949976	0.68
VC0137	conserved hypothetical protein		942.528	696.632	945.887	921.777	549.031	1019.23	830.012	861.682	0.963247	0.41
VC2196	flagellar basal-body rod protein FlgF	flgF	4176.29	3825.86	4206.54	4095.91	3787.38	4851.19	4244.83	4069.56	1.04307	0.33
VC1021	LuxO repressor protein	luxO	3549.3	3148.89	3865.18	4998.26	4576.04	5789.33	5121.21	3521.12	1.45443	0.19
VC0557	autoinducer-2 production protein	luxS	18559.4	16640.5	20891.7	18112.4	11704.1	19622.1	16479.5	18697.2	0.881391	0.43
VC0401	MSHA biogenesis protein MshK	mshK	14891.6	12370.8	15123.3	15488.3	8049.36	16409	13315.6	14128.6	0.942456	0.23
VC0402	MSHA biogenesis protein MshL	mshL	35530.2	27553.5	24289.9	38946	16326.7	41243.3	32172	29124.5	1.10464	0.14
VC0407	MSHA biogenesis protein MshF	mshF	36163	25101.2	26304.4	42744.3	15994	38942.4	32560.3	29189.5	1.11548	0.1
VC0400	MSHA biogenesis protein MshA	mshA	24294.2	11842.7	14721.5	18443.5	8174.98	20304.6	15641	16952.8	0.922622	0.34
VC1213	transcriptional regulator, LuxR family	luxR	9446.19	5528.11	5662.76	6110.75	3298.84	7503.43	5637.67	6879.02	0.819546	0.08
VC1666	ABC transporter, ATP-binding protein, putative	malK	11304.5	5331.48	12193.8	9530.33	3247.66	12468.9	8415.64	9609.93	0.875724	0.5
VC1332	conserved hypothetical protein	suhB	3034.45	783.711	2757.74	2778.58	490.871	3834.78	2368.07	2191.97	1.08034	0.1
VC1573	fumarate hydratase, class II, aerobic	citG	21176.7	8567.44	21771.4	22156.2	5667.12	27211.7	18345	17171.8	1.06832	0.93
VC1943	hypothetical protein	fis	22921.7	10455.1	18450.8	23216.6	7577.1	30846	20546.6	17275.8	1.18932	0.65
VCA1050	hypothetical protein	infA	62359.1	29216.4	48954.9	61919.8	22649.9	82170.1	55579.9	46843.5	1.1865	0.4
VC0432	malate dehydrogenase	mdh	12464.4	5042.15	11758.8	14536.5	4645.83	13761.8	10981.4	9755.11	1.12571	0.26
VC1008	OmpA family protein	citE	3341.88	716.532	1995.66	2563.19	1132.03	3286.34	2327.19	2018.03	1.1532	0.21
VC2629	shikimate kinase	aroK	2853.62	1132.96	1960.18	2463.24	1553.38	2416.95	2144.52	1982.26	1.08186	0.69
VCA0693	conserved hypothetical protein	def	2570.2	2945.23	2513.16	2369.68	3205.07	1819.85	2464.87	2676.2	0.921033	0.61
VC2378	conserved hypothetical protein	vctP	701.045	1119	930.82	945.433	848.317	831.718	875.156	916.955	0.954416	0.03
VCA0088	proton/glutamate symporter	gltP_2	329.332	353.613	479.769	296.937	441.013	343.077	360.342	387.572	0.929743	0.17
VC0827	toxin-coregulated pilus protein	tcpH	1781.75	935.214	2086.32	1224.94	1289.33	961.871	1158.71	1601.09	0.7237	0.44
VC0983	transmembrane regulator	toxS	1151.34	1630.81	1346.39	1087.22	1207.87	933.328	1076.14	1376.18	0.781975	0.31
VC1242	succinylglutamate desuccinylase	astE	304.61	193.091	225.244	183.624	317.417	473.8	324.947	240.982	1.34843	0.71
VC1853	conserved hypothetical protein	mleN_3	1466.54	625.802	764.703	925.676	935.396	1751.92	1204.33	952.35	1.26459	0.49
VC1329	outer membrane beta barrel protein	tmk_2	876.748	1577.3	1069.35	1510.25	1252.81	488.071	1083.71	1174.46	0.922728	0.56
VC1051	hypothetical protein	tsiH	2662.91	1912.3	4200.8	2613.74	2325.85	1981.97	2307.19	2925.34	0.788691	0.2
VC1608	conserved hypothetical protein		1974.23	1460.98	2751.35	1746.17	1606.75	1832.41	1728.44	2062.19	0.83816	0.63
VC1822	PTS system, fructose-specific IIABC component	manP_3	1260.82	5706.67	1651.04	1356.84	4193.83	4164.3	3238.33	2872.84	1.12722	0.02
VC0664	lysyl-tRNA synthetase, heat inducible	lysS	29255	14800.6	21790.1	29930.2	23160.2	31628.1	28239.5	21948.5	1.28662	0.29
VC0200	TonB-dependent siderophore receptor	fhuA_2	2478.38	1521.47	2259.2	2954.26	2485.96	2014.51	2484.91	2086.35	1.19103	0.32
VC1188	malate oxidoreductase	maeA	3155.59	2377.58	2156.15	15310.6	3949.45	311.109	6523.7	2563.11	2.54523	0.02
VC2016	thymidylate kinase	tmk_2	1930.96	4522.53	2805.41	14529.6	4741.59	516.613	6595.92	3086.3	2.13716	0.02
VC2206	conserved hypothetical protein		120.961	55.8337	96.8548	86.0013	81.4609	176.39	114.618	91.2166	1.25654	0.21
VC2346	YtjB family perisplasmic protein	gltP_2	546.533	397.815	531.012	466.615	516.856	750.088	577.853	491.787	1.17501	0.12
VCA0130	ribose ABC transporter, periplasmic D-ribose-binding protein	rbsB	362.001	2030.95	1179.15	360.857	542.137	478.937	460.644	1190.7	0.386868	0.6
VCA0286	hypothetical protein	tsiH	33.5513	79.0977	49.5536	15.1083	16.854	91.9057	41.2894	54.0675	0.763662	0.39
VCA1076	hypothetical protein		87.4099	153.543	88.4082	40.6763	151.686	98.185	96.8491	109.787	0.882155	0.13
VC1164	conserved hypothetical protein	cmoA	18735.7	3117.38	3901.79	4825.37	5474.74	5724.98	5341.7	8584.97	0.622215	0.05
VC2321	hypothetical protein		851.143	500.177	1216.32	435.236	387.642	988.7	603.859	855.879	0.705543	0.49
VC0485	pyruvate kinase I	pykF	263.996	267.536	243.263	143.529	188.203	379.04	236.924	258.265	0.917367	0.08
VC0968	cysteine synthase A	cysK	59.1562	86.0769	52.3692	43.0006	42.135	107.318	64.1514	65.8674	0.973947	0.86
VCA0636	conserved hypothetical protein		218.966	302.432	188.079	62.1766	219.102	341.364	207.548	236.492	0.877608	0.36
VC1053	adenine phosphoribosyltransferase	apt	1144.28	739.796	1345.27	642.104	519.665	876.244	679.338	1076.45	0.631093	0.47
VC1272	hypothetical protein		164.225	1370.25	381.788	1855.42	654.497	99.3267	869.748	638.755	1.36163	0.03
VC0893	chemotaxis protein PomB	motB	1160.17	8921.76	1406.08	4707.41	3053.38	756.938	2839.24	3829.34	0.741445	0.04
VC2506	RNA polymerase-associated protein HepA	rapA	551.83	1463.31	976.432	1405.66	848.317	291.701	848.558	997.19	0.850949	0.00649643
VCA0417	acetyltransferase, putative	speG_2	6871.83	1498.2	16820.6	18797.7	2410.12	5739.26	8982.35	8396.89	1.06972	0.00019799
VC1902	disulfide bond formation protein B	dsbB	4102.09	937.541	9820.07	9381.11	1960.68	3672.8	5004.87	4953.23	1.01042	0.000569338
VCA0388	hypothetical protein		922.66	458.301	1721.43	2976.92	769.666	1742.21	1829.6	1034.13	1.76922	3.08601e-05
VCA0448	hypothetical protein		2819.19	2040.26	269.729	1932.12	2707.87	2225.72	2288.57	1709.73	1.33856	4.21598e-05
VCA0983	L-lactate permease, putative	lutP	105.068	137.258	74.3305	67.9875	185.394	111.885	121.756	105.552	1.15351	7.55622e-05
VC0541	sulfate ABC transporter, ATP-binding protein	cysA	344.342	374.551	99.1073	253.355	558.991	288.276	366.874	272.667	1.3455	0.000302662
VC2195	flagellar basal-body rod protein FlgG	flgG	460.006	725.838	1572.76	981.461	443.822	227.196	550.826	919.536	0.599026	0.000654463
VC2677	transcriptional repressor, LacI family	cytR	5742.57	2691.65	1885.85	1640.42	3244.39	4675.78	3186.86	3440.02	0.926407	0.000813447
VCA0272	hypothetical protein		4798.72	3087.14	3999.2	4212.32	3620.8	3814.37	3882.5	3961.69	0.980011	0.000195069
VCA0667	sodium/solute symporter	sglT	11504.6	7812.06	13473	8489.14	7643.28	10645.1	8925.84	10929.9	0.816647	5.78603e-05
VC1872	conserved hypothetical protein		9487.07	10489.8	8942.18	14519.7	10780.9	7086.45	10795.7	9639.67	1.11992	0.00346287
VCA0763	conserved hypothetical protein	ravA	4956.76	8428.56	7220.19	11159.2	7418.56	2918.72	7165.51	6868.5	1.04324	2.64099e-09
VC0470	extracellular deoxyribonuclease	dns	1324.39	558.337	725.848	886.743	789.329	654.186	776.753	869.526	0.893306	5.76105e-05
VC1063	acyl-CoA thioesterase II	tesB	2074.88	1039.9	1951.74	1234.23	1056.18	1824.99	1371.8	1688.84	0.812274	0.0023748
VC1189	hypothetical protein		68.8684	86.0769	139.651	87.1635	98.3149	127.869	104.449	98.1988	1.06365	0.00339242
VCA0074	GGDEF family protein	yfiN	1517.75	1102.72	1953.43	1605.55	1337.08	1587.51	1510.05	1524.63	0.990435	0.19
VC1442	cytochrome c oxidase, subunit CcoN	ccoN1	14563	13223.3	6642.44	8984.81	9794.98	10981.3	9920.36	11476.2	0.864426	0.0003
VC1515	chaperone, formate dehydrogenase-specific, putative	torD_1	1423.28	12271.8	5232.41	278.923	4337.09	332.801	1649.61	6309.16	0.261462	0.0073
VC1689	hypothetical protein		3.53171	2303.14	1.12622	5.8109	2039.33	216.35	753.831	769.266	0.979936	0.58
VC1607	conserved hypothetical protein	mdtN_1	1550.42	127.952	1.68933	2133.76	123.596	1.71253	753.023	560.021	1.34463	0.61
VC2481	D-3-phosphoglycerate dehydrogenase	serA	69.7514	3515.2	1125.09	137.718	2907.31	1324.93	1456.65	1570.01	0.927796	0.42
VCA0179	NupC family protein	psuT	2324.75	1835.53	99.1073	2353.41	1533.71	180.386	1355.84	1419.8	0.954952	0.08
VC0910	PTS system, trehalose-specific IIBC component	treB	2066.05	977.089	2085.76	1407.98	410.114	2197.17	1338.42	1709.63	0.782871	0.00429
VC1643	methyl-accepting chemotaxis protein	mcpQ_4	271.942	55.8337	1323.87	395.722	33.708	1491.61	640.348	550.549	1.16311	0.00161
VCA0953	peptidyl-prolyl cis-trans isomerase C	ppiC	36.2001	139.584	328.293	29.0545	64.607	301.405	131.689	168.026	0.783742	0.51
VC1823	PTS system, fructose-specific IIB component	manP_4	47.6781	13.9584	19.7088	56.3657	36.517	32.5381	41.8069	27.1151	1.54183	0.06
VC2341	AMP-binding protein		5.29757	1095.74	42.7963	11.0407	1092.7	47.38	383.707	381.277	1.00637	0.00645
VC2365	hypothetical protein		435.284	77071.4	8.44664	996.569	97652	10.2752	32886.3	25838.4	1.27277	0.01
VC2746	glutamate--ammonia ligase	glnA	97670.4	4610.93	1051.33	88402.3	3716.3	670.741	30929.8	34444.2	0.897967	0.22
VCA0032	hypothetical protein		3111.44	7032.72	100663	6962.04	6056.2	69650.3	27556.2	36935.6	0.74606	0.97
VC0472	methionine adenosyltransferase	metK	5682.53	46090.7	6121.56	10467.2	46525.4	3018.62	20003.7	19298.3	1.03656	0.59
VC1566	conserved hypothetical protein	macB_1	53757.1	42961.7	11424.4	67595.8	44154.6	4251.64	38667.4	36047.7	1.07267	0.66
VC1158	hypothetical protein		56916.2	30703.9	63652.2	72887.8	26884.9	38561	46111.3	50424.1	0.914469	0.6
VC0339	archaetidylserine decarboxylase	asd	49267.4	7870.22	66317.4	80337.4	6573.06	42643.1	43184.5	41151.7	1.0494	0.64
VC0938	hypothetical protein		21590.3	34558.7	79217.1	28940	44733.3	46747.5	40140.3	45122	0.889593	0.89
VC1313	methyl-accepting chemotaxis protein		82043.5	53432.8	27482	97806.1	68772.7	16260.5	60946.4	54319.4	1.122	0.7
VC1441	cytochrome c oxidase, subunit CcoO	ccoO	237912	3612.9	64801.5	143980	4699.45	39532.6	62737.2	102109	0.614415	0.21
VC2287	DNA-damage-inducible protein P	dinB	14609.8	1007.33	107974	5618.56	766.857	144896	50427.1	41197.1	1.22405	0.18
VCA0354	hypothetical protein		593.328	7242.09	5235.79	589.225	7410.14	11545.9	6515.08	4357.07	1.49529	0.28
VC2088	succinate dehydrogenase, iron-sulfur protein	sdhB	5405.29	1747.13	815.383	6429.18	2601.13	481.221	3170.51	2655.93	1.19375	0.3
VC2717	hypothetical protein		1687.28	832.852	6945.96	1637.51	626.407	4072.97	2112.29	3155.36	0.66943	0.31
VC2498	conserved hypothetical protein		641.889	1628.48	1816.03	616.536	1044.95	1254.71	972.066	1362.13	0.713635	0.06
VC1279	transporter, BCCT family	betS	1001.24	20088.5	1280.51	910.568	20932.7	706.704	7516.64	7456.75	1.00803	0.07
VC2161	methyl-accepting chemotaxis protein	pctB_2	9166.56	358.266	931.383	44000.7	213.484	774.634	14996.3	3485.4	4.30259	0.24
VC1616	glutaredoxin, putative		294.015	2689.32	125209	238.828	4839.9	9548.49	4875.74	42730.6	0.114104	0.6
VCA0184	cold shock DNA-binding domain protein	cspV_2	13598	1851.82	357.011	2297.05	1258.43	311.68	1289.05	5268.94	0.244651	0.84
VC0911	trehalose-6-phosphate hydrolase	treA	2985.18	928.235	2235.54	2350.51	912.924	1227.88	1497.11	2049.65	0.730419	0.21
VC2563	hypothetical protein		607.455	58.1601	3557.73	967.514	22.472	2162.92	1050.97	1407.78	0.746544	0.22
VC2607	glutathione-regulated potassium-efflux system ancillary protein	kefG	174.82	1274.87	33.7866	507.872	825.845	45.6674	459.795	494.492	0.929834	0.75
VCA0406	lipoprotein Blc	blc_3	499.738	23.264	193.147	709.511	28.09	316.247	351.283	238.716	1.47155	0.51
VC0507	hypothetical protein		4.41464	365.245	367.711	8.71635	106.742	388.744	168.067	245.79	0.683784	0.25
VC1782	N acetylmannosamine kinase	nanK	41.4976	186.112	14.0777	71.474	61.798	6.85012	46.7074	80.5625	0.579765	0.86
VC2143	flagellin FlaD	flaD_1	35.3171	27.9168	61.942	46.4872	25.281	71.3554	47.7078	41.7253	1.14338	0.98
VCA0112	hypothetical protein	vasC	7.06343	1616.85	58.5634	10.4596	705.059	48.5217	254.68	560.826	0.454116	0.07
VCA0681	conserved hypothetical protein		8.82929	1837.86	18.0195	19.7571	1522.48	9.13349	517.123	621.569	0.831963	0.35
VC1696	DNA-binding protein inhibitor Id-2-related protein		505.035	3659.43	21.9613	566.562	3983.16	16.5544	1522.09	1395.48	1.09073	0.13
VC0138	hypothetical protein		1282.9	3526.83	519.75	1277.82	4401.7	345.36	2008.29	1776.49	1.13048	0.29
VC0757	conserved hypothetical protein	rlmN	4052.64	9545.23	634.624	3372.64	11081.5	935.041	5129.73	4744.17	1.08127	0.94
VC1054	DNA polymerase III, subunits gamma and tau	dnaX	3589.99	8258.73	2706.3	3401.7	10474.8	2732.63	5536.36	4851.67	1.14112	0.00773
VC1248	methyl-accepting chemotaxis protein	mcpP_2	10769.1	16536.1	3322.91	14447.6	18870.9	3151.62	12156.7	10209.4	1.19074	0.65
VC1593	GGDEF family protein	vdcA_2	15561.6	22580.1	14453.3	17726.7	26151.8	8051.74	17310.1	17531.7	0.98736	0.13
VC1795	transcriptional regulator, putative		33355.3	132.605	21897.1	29035.3	92.6969	12160.1	13762.7	18461.7	0.745475	0.08
VC0716	ferredoxin	yfhL	29284.1	74.4449	32533.1	23323.8	117.978	24464	15968.6	20630.5	0.774027	0.79
VC2142	flagellin FlaB	flaB	135.971	2414.81	23965.4	109.245	2412.93	20146.2	7556.12	8838.72	0.854889	0.41
VC2220	conserved hypothetical protein		145.683	22410.2	118.816	126.096	28772.6	128.44	9675.7	7558.25	1.28015	0.43
VC1225	hypothetical protein		1688.16	3015.02	125.573	3906.67	3851.14	168.97	2642.26	1609.58	1.64158	0.0097
VC0379	tRNA dihydrouridine(20/20a) synthase	dusA	26331.6	625.802	3278.99	43513.2	643.261	1935.73	15364.1	10078.8	1.52439	0.03
VC1281	PTS system, cellobiose-specific IIB component	gmuB	2819.19	281.495	44939	6198.48	258.428	16937.5	7798.13	16013.2	0.486981	0.23
VC2602	adenylosuccinate synthetase	purA	550.064	253.578	9530.07	1120.34	221.911	2422.09	1254.78	3444.57	0.364278	0.67
VC1400	hypothetical protein		283.42	46972.4	1979.89	539.832	54845.7	493.208	18626.2	16411.9	1.13492	0.11
VCA0341	biphenyl-2,3-diol 1,2-dioxygenase III-related protein		240.157	17548.1	884.645	396.884	18022.5	268.296	6229.24	6224.29	1.0008	0.0097
VC1232	conserved hypothetical protein	yohK_1	22024.7	204342	51660.2	48066	270933	31221.7	116740	92675.6	1.25967	0.19
VC2744	GTP-binding protein TypA	typA	16211.5	444.343	24830.9	55544	696.632	17304.5	24515.1	13828.9	1.77274	0.47
VC0717	tRNA 5-hydroxyuridine modification protein	yegQ	217364	842.158	37353.9	425390	1255.62	13428.5	146691	85186.6	1.722	0.07
VC0866	transglycosylase, Slt family	mltF	597.743	28075	333896	398.046	24660.2	149610	58222.7	120856	0.481751	0.83
VC1187	hypothetical protein		878.514	8589.08	763.577	767.62	7283.73	1229.03	3093.46	3410.39	0.907069	0.63
VC2560	sulfate adenylate transferase, subunit 2	cysD	17778.6	8328.52	1090.18	52152.2	6516.88	1410.55	20026.6	9065.78	2.20903	0.9
VCA0382	conserved hypothetical protein		6609.6	10287.4	32923.9	19793.1	8696.66	20509.8	16333.2	16606.9	0.983515	0.64
VCA0811	chitinase, putative	gbpA	6229.94	2412.48	12584.9	17105.5	1421.35	8333.74	8953.54	7075.79	1.26538	0.09
VC1156	sensor histidine kinase		13458.5	6853.58	12043.2	28542.5	5609.57	7342.75	13831.6	10785.1	1.28248	0.21
VC0214	transcriptional regulator	slmA	68.8684	2682.34	19909.9	350.397	2609.56	13328.6	5429.52	7553.69	0.718791	0.2
VC1547	biopolymer transport protein ExbB-related protein	exbB_1	4102.09	248.925	177.38	4694.04	657.306	170.111	1840.49	1509.46	1.2193	0.55
VCA0019	hypothetical protein	vasW	3071.71	3726.9	4780.24	2381.31	4525.3	3401.08	3435.89	3859.61	0.890217	0.31
VC0122	adenylate cyclase	cyaA	354.054	325.696	2664.07	700.794	146.068	2325.04	1057.3	1114.61	0.948587	0.48
VC0281	lysine decarboxylase, inducible	cadA	6154.01	4494.61	530.449	15293.7	3876.42	277.43	6482.52	3726.36	1.73964	0.43
VC0645	tRNA pseudouridine 55 synthase	truB	109.483	5755.52	23732.3	104.596	5342.71	3802.96	3083.42	9865.75	0.312538	0.73
VC0776	ferric vibriobactin ABC transporter, periplasmic ferric vibriobactin-binding protein	fepB	6568.11	953.825	180.195	4831.18	483.148	175.82	1830.05	2567.38	0.712809	0.78
VC2198	basal-body rod modification protein FlgD	flgD	7409.54	758.407	5446.4	4478.46	129.214	6439.68	3682.45	4538.11	0.81145	0.61
VC2224	GGDEF family protein	ydaM_2	535.055	1991.4	4388.88	798.417	1199.44	5744.96	2580.94	2305.11	1.11966	0.05
VCA0523	aminotransferase, class II	cqsA	90.9416	46.5281	773.149	83.0958	42.135	396.165	173.799	303.54	0.572573	0.12
VCA0665	C4-dicarboxylate transporter, anaerobic	dcuD	675.44	300.106	78.8353	1373.12	179.776	331.089	627.993	351.461	1.78681	0.13
VCA0869	hypothetical protein		41.4976	318.717	875.072	17.4327	140.45	756.367	304.75	411.762	0.740111	0.73
VC1556	conserved hypothetical protein	rutC	337.279	295.453	23.0875	467.777	148.877	74.2096	230.288	218.606	1.05344	0.6
VC2756	potassium uptake protein TrkH	trkH	503.269	2977.8	7992.78	439.304	2191.02	331.089	987.137	3824.61	0.258101	0.00176
VCA1075	hypothetical protein	crvA	341.693	2.18049e+06	8296.29	238.828	2.91436e+06	1089.17	971896	729711	1.33189	0.57
VC1846	Holliday junction DNA helicase RuvA	ruvA	2511.05	27.9168	4736.88	2573.65	19.663	803.747	1132.35	2425.28	0.466895	0.8
VCA0326	hypothetical protein		428411	770.039	1441.56	137702	775.284	2063.03	46846.8	143541	0.326365	0.88
VC0686	hypothetical protein		154.512	3212.76	102734	91.8122	4115.18	142128	48778.3	35367	1.3792	0.03
VC1032	hypothetical protein		1.76586	1791.33	110.933	0.58109	1297.76	289.417	529.252	634.676	0.833893	0.09
VCA0801	inosine-guanosine kinase	gsk_2	1263.47	1216.71	1.12622	1105.23	1842.7	0.570843	982.835	827.102	1.18829	0.2
VC1350	antioxidant, putative		6089.56	1072.47	2899.45	6117.13	705.059	1414.55	2745.58	3353.83	0.818641	0.63
VC0437	GTP1/Obg family protein	cgtA	3918.44	2901.02	7413.34	4126.9	2761.25	4696.9	3861.68	4744.27	0.813968	0.06
VCA0183	ferrisiderophore reductase	hmp	7505.78	6046.32	4291.46	3827.64	6025.3	689.578	3514.17	5947.85	0.590831	0.01
VC0190	DNA helicase II	uvrD	980.051	53.5073	3007.57	565.4	30.899	5053.1	1883.13	1347.04	1.39798	0.84
VC1824	PTS system, nitrogen regulatory IIA component, putative		3939.63	10641	906.606	3342.43	10258.5	1105.72	4902.2	5162.4	0.949598	0.26
VCA0702	iron-containing alcohol dehydrogenase	yqhD	3456.67	4115.41	4361.28	4891.61	2817.43	2360.44	3356.49	3977.79	0.843809	0.03
VCA0874	hypothetical protein		47.6781	1886.71	6754.5	39.5141	2443.83	3196.15	1893.16	2896.3	0.65365	0.12
VC0660	ATP-dependent RNA helicase SrmB	srmB_2	3736.55	162.848	9092.53	2057.06	275.282	6060.07	2797.47	4330.64	0.645971	0.24
VC1540	multidrug resistance protein NorM, putative	vcmA	4079.13	2275.22	1480.41	1944.91	3005.63	3468.44	2806.33	2611.59	1.07457	0.02
VC1673	efflux RND transporter permease subunit VexK	vexK	1322.63	572.295	1871.21	485.791	750.003	3637.98	1624.59	1255.38	1.29411	0.69
VC2197	flagellar hook protein FlgE	flgE	551.83	1253.93	644.76	288.802	1643.26	1447.66	1126.57	816.841	1.37919	0.32
VC0505	hypothetical protein		7079.32	1367.93	341.807	3137.88	2016.86	794.043	1982.93	2929.68	0.676841	0.24
VC1131	conserved hypothetical protein	mleN_1	1351.76	488.545	4132.1	902.432	676.969	7730.93	3103.44	1990.8	1.55889	0.18
VCA0327	hypothetical protein		2800.65	721.185	917.305	2034.98	977.531	2390.12	1800.88	1479.71	1.21704	0.54
VC0896	transcriptional regulator, LysR family	gcvA_2	4882.59	4264.3	2016.5	2519.02	3179.79	3746.44	3148.42	3721.13	0.846092	0.7
VC1518	hypothetical protein		1691.69	18741.5	2930.99	1037.83	28722	5120.46	11626.8	7788.06	1.4929	0.41
VC2193	flagellar P-ring protein FlgI	flgI	1320.86	3685.02	1179.15	654.307	4825.86	1620.62	2366.93	2061.68	1.14806	0.31
VCA0684	regulatory protein UhpC	uhpC_1	2908.37	1530.77	783.285	2417.33	1783.71	1775.89	1992.31	1740.81	1.14448	0.28
VC1727	glucose-1-phosphate adenylyltransferase	glgC_1	46156.9	925.909	2124.61	26350.1	988.767	3519.25	10286	16402.5	0.627103	0.88
VC1582	conserved hypothetical protein		5075.96	451.322	27915.6	3796.84	570.227	25131.4	9832.81	11147.6	0.882054	0.12
VCA0396	hypothetical protein		1406.51	3726.9	4471.09	1506.18	6356.76	4252.21	4038.39	3201.5	1.26141	0.69
VCA1065	conserved hypothetical protein		694.865	8865.92	1403.83	798.417	12575.9	1327.21	4900.5	3654.87	1.34081	0.04
VC1038	uridine kinase	udk	6548.68	562.99	534.391	7027.12	707.868	1511.59	3082.19	2548.69	1.20933	0.72
VC1532	N-acetylglucosamine kinase	nagK_1	14669.9	1574.98	6154.22	15795.8	1750.01	8070.58	8538.78	7466.35	1.14364	0.02
VC2131	flagellar assembly protein FliH, putative	fliH	1313.8	2040.26	16300.3	1760.7	3407.31	8123.67	4430.56	6551.46	0.676271	0.29
VC1471	hypothetical protein		841.431	2542.76	1727.62	865.243	2893.27	962.441	1573.65	1703.94	0.923538	0.14
VC1644	hypothetical protein		2419.22	888.686	805.81	1370.79	1171.35	726.683	1089.61	1371.24	0.794616	0.000878
VC1239	cobinamide kinase/cobinamide phosphate guanylyltransferase	cobP	4570.92	1505.18	1571.08	2796.78	1688.21	2302.21	2262.4	2549.06	0.887543	0.92
VCA0494	hypothetical protein, interruption		3149.41	1742.48	3705.26	2900.22	2497.2	4568.46	3321.96	2865.71	1.15921	0.42
VC1517	hypothetical protein		2035.15	1416.78	2922.54	1610.2	693.823	4050.7	2118.24	2124.82	0.996903	0.29
VC0451	conserved hypothetical protein	yggX	4621.25	914.276	2043.52	3881.1	410.114	2518.56	2269.92	2526.35	0.898499	0.38
VC0352	slyX protein	slyX	9720.16	565.316	5892.38	6624.42	443.822	4399.49	3822.58	5392.62	0.708854	0.25
VCA0258	hypothetical protein		568.606	2037.93	3091.47	1131.96	1772.48	15302	6068.82	1899.34	3.19523	0.4
VCA0440	hypothetical protein		256.932	2431.09	498.915	324.248	3539.34	437.266	1433.62	1062.31	1.34952	0.14
VC2508	ornithine carbamoyltransferase	argF	207.488	9505.68	520.313	176.651	13278.1	372.761	4609.18	3411.16	1.35121	0.03
VC1890	NADH dehydrogenase	ndh	3321.58	7018.76	200.467	1670.05	8471.94	2708.65	4283.55	3513.6	1.21913	0.3
VCA0231	transcriptional regulator, AraC/XylS family	soxS	6208.75	12502.1	6350.19	3587.65	13073.1	2794.85	6485.19	8353.68	0.776328	0.92
VC1464	transcriptional repressor RstR	rstR2	10993.3	2521.82	29539	6331.55	1292.14	32462.7	13362.1	14351.4	0.931068	0.49
VC2128	flagellar hook-length control protein FliK, putative	fliK	54194.2	22175.3	7676.87	15294.3	19980.4	6129.14	13801.3	28015.4	0.492631	0.00616
VC0238	transferase, hexapeptide repeat family	neuO	283.42	6285.94	21395.9	323.667	5671.37	100154	35383	9321.76	3.79574	0.000361
VC0452	A/G-specific adenine glycosylase	mutY	1787.93	5494.96	279.865	2666.04	3525.29	274.576	2155.3	2520.92	0.854967	0.17
VC0668	DNA mismatch repair protein MutH	mutH	14943.6	1230.67	3505.36	36271	1132.03	1017.81	12807	6559.86	1.95232	0.18
VC0695	3-deoxy-7-phosphoheptulonate synthase	aroF	4894.07	125.626	20214.5	10508.4	129.214	9948.08	6861.91	8411.4	0.815786	0.63
VC0696	chorismate mutase/prephenate dehydrogenase	tyrA	2417.46	500.177	5968.96	4231.5	342.698	2856.5	2476.9	2962.2	0.836169	0.41
VC1512	formate dehydrogenase, iron-sulfur subunit	fdhB1	764.616	535.073	3491.28	1363.24	660.115	1638.89	1220.75	1596.99	0.764405	0.45
VC1519	formate dehydrogenase accessory protein	fdhD	135.971	383.857	2934.93	248.125	564.609	540.588	451.107	1151.58	0.391728	0.34
VC1726	glycogen synthase	glgA	449.411	1786.68	536.643	790.863	1873.6	121.59	928.685	924.244	1.0048	0.07
VC1797	hypothetical protein		969.456	1558.69	1077.23	762.971	1752.81	374.473	963.42	1201.79	0.801653	0.26
VC2383	transcriptional regulator, LysR family	hdfR	686.035	2782.38	1188.16	608.401	3387.65	1273.55	1756.53	1552.19	1.13165	0.83
VC2484	long-chain-fatty-acid--CoA ligase, putative		2100.49	8828.7	915.616	3322.67	9325.87	828.293	4492.28	3948.27	1.13778	0.16
VC2721	MutT/nudix family protein	nudE	1719.94	695.595	3305.45	2446.39	432.586	1564.68	1481.22	1907	0.776728	0.59
VCA0037	conserved hypothetical protein		3411.64	23.264	3167.49	5067.1	5.618	1580.66	2217.79	2200.8	1.00772	0.8
VCA0122	hypothetical protein		6226.41	9.30561	6530.38	7917.93	5.618	2315.91	3413.15	4255.37	0.802082	0.000619
VCA0308	deoxyguanosinetriphosphate triphosphohydrolase-related protein	dgt_2	482.962	9.30561	10453	756.579	8.42699	4867.58	1877.53	3648.42	0.514614	0.38
VCA0408	hypothetical protein		3.53171	72.1185	940.393	11.6218	30.899	526.888	189.803	338.681	0.560418	0.51
VCA0433	hypothetical protein		5.29757	34.896	5.6311	6.39199	44.944	5.70843	19.0148	15.2749	1.24484	0.01
VCA0878	integrase-related protein		3.53171	367.572	6.75731	4.64872	233.147	9.13349	82.3097	125.954	0.653492	0.13
VCA1001	transcriptional regulator, AraC/XylS family	ada	12.361	39.5489	1.12622	18.0138	30.899	5.70843	18.2071	17.6787	1.02989	0.11
VCA1085	conserved hypothetical protein		15.0098	16.2848	12.9515	18.5949	14.045	18.8378	17.1592	14.7487	1.16344	0.87
VC1816	hypothetical protein		228.678	79.0977	17.4564	443.371	137.641	20.5503	200.521	108.411	1.84964	0.25
VCA0118	hypothetical protein	vasI	30.0196	2375.26	873.946	26.7301	2910.12	202.078	1046.31	1093.07	0.957218	0.81
VCA0706	phosphoglycerate transport regulatory protein PgtC, putative	pgtC	0.882929	160.522	11.2622	8.71635	272.473	21.692	100.96	57.5556	1.75414	0.18
VC1271	DUF2982 domain-containing protein		8.82929	153.543	6.1942	8.13526	101.124	9.13349	39.4642	56.1887	0.702352	0.71
VCA0547	hypothetical protein		192.478	1568	2.81555	75.5417	817.418	9.13349	300.698	587.763	0.511597	0.23
VC2454	GGDEF family protein	dosC_1	195.127	562.99	1154.94	241.733	646.07	1485.33	791.046	637.685	1.2405	0.57
VCA0774	UDP-glucose 4-epimerase	galE	130.673	891.012	192.583	187.111	1224.72	301.405	571.08	404.756	1.41092	0.82
VC1629	ABC transporter permease	ftsX	588.913	637.434	197.088	1647.39	1303.38	381.894	1110.89	474.479	2.34128	0.19
VCA0977	ABC transporter, ATP-binding protein	gsiA_3	663.079	1016.64	1078.35	618.279	1519.67	533.738	890.562	919.357	0.968679	0.33
VC1604	response regulator	citT	352.288	1091.08	787.227	597.36	991.576	708.987	765.975	743.533	1.03018	0.97
VC0673	conserved hypothetical protein		908.533	1965.81	746.12	762.39	1721.92	681.587	1055.3	1206.82	0.874444	0.31
VC2089	succinate dehydrogenase, flavoprotein subunit	sdhA	1033.03	1723.86	1366.67	834.445	1325.85	1622.91	1261.07	1374.52	0.91746	0.14
VC0192	transcriptional regulator, AraC/XylS family	rhaS	1163.7	702.574	1135.79	1037.25	1266.86	1146.82	1150.31	1000.69	1.14952	0.18
VC0987	ferrochelatase	hemH	1236.1	432.711	1757.46	1138.94	410.114	1805.01	1118.02	1142.09	0.978922	0.49
VC1155	response regulator	hupR1_2	1329.69	2033.28	1453.95	1129.06	3039.34	1626.9	1931.77	1605.64	1.20311	0.22
VC1267	hypothetical protein		2826.25	290.8	1530.53	1188.33	351.125	1916.89	1152.11	1549.2	0.743686	0.5
VC1301	serine transporter	sdaC_1	2436.88	1128.31	1753.52	959.379	1067.42	2198.89	1408.56	1772.9	0.794494	0.41
VC1381	hypothetical protein		309.025	2661.41	1605.43	411.412	2455.06	2343.88	1736.79	1525.29	1.13866	0.22
VC1677	phage shock protein B	pspB	9244.26	1365.6	310.836	5577.3	837.081	326.522	2246.97	3640.23	0.617259	0.97
VC2310	conserved hypothetical protein	csdE	1012.72	895.665	143.03	740.308	581.463	163.832	495.201	683.805	0.724185	0.35
VC2695	rRNA methylase, SpoU family	trmL_1	828.187	120.973	143.03	554.36	28.09	160.978	247.809	364.063	0.680676	0.36
VCA0569	conserved hypothetical protein	vxrE	1565.43	3112.73	820.451	1176.71	3721.92	1207.33	2035.32	1832.87	1.11046	0.24
VCA0627	rRNA methylase, putative	trmL_2	355.82	7153.69	1937.66	624.09	9179.81	2821.68	4208.52	3149.06	1.33644	0.9
VCA1098	ABC transporter, periplasmic substrate-binding protein	nikA	718.704	111.667	590.139	696.727	98.3149	888.232	561.091	473.503	1.18498	0.9
VC0386	phosphoadenosine phosphosulfate reductase	cysH	58.2733	307.085	755.13	83.6769	247.192	826.581	385.816	373.496	1.03299	0.51
VC0657	ribosomal-protein-alanine acetyltransferase	rimI	2746.79	3852.52	46.175	6960.87	3446.64	93.0474	3500.19	2215.16	1.5801	0.63
VC0732	hydrogen peroxide-inducible genes activator	oxyR_1	13762.2	18599.6	4317.36	13454	16817.5	2595.05	10955.5	12226.4	0.896054	0.09
VC1325	galactoside ABC transporter, periplasmic D-galactose/D-glucose-binding protein	mglB	87.4099	33791	11860.2	72.6362	47090	5512.06	17558.2	15246.2	1.15165	0.86
VC1873	conserved hypothetical protein		467.069	6372.02	144.719	371.316	7207.89	307.114	2628.77	2327.94	1.12923	0.06
VCA0594	hemolysin	hlx	2746.79	4764.47	1782.24	3621.93	1412.93	329.376	1788.08	3097.84	0.577202	0.03
VC0561	ribosomal protein S16	rpsP	719.587	14863.4	554.663	506.129	13491.6	546.868	4848.21	5379.21	0.901285	0.08
VC2095	phosphoglucomutase	pgm_2	4366.96	683.963	402.623	6759.24	738.767	699.854	2732.62	1817.85	1.50321	0.01
VC2208	hypothetical protein		6504.53	165.175	3084.15	54049.5	56.18	2429.51	18845.1	3251.29	5.79618	0.00107
VC2621	extracellular nuclease-related protein	xds	2732.66	5527.53	111552	1062.23	13432.6	3410.22	5968.36	39937.4	0.149443	0.04
VCA0111	hypothetical protein	vasB	14654	786.324	1258.55	7461.77	1466.3	1984.25	3637.44	5566.28	0.653478	0.06
VCA0157	NADH dehydrogenase, putative	mrpA	1407.39	5853.23	8825.05	553.197	9140.48	1948.86	3880.85	5361.89	0.723783	0.08
VCA0307	hypothetical protein		106.834	1011.99	608.721	67.9875	1002.81	1363.74	811.515	575.847	1.40925	0.01
VCA0313	MutT/nudix family protein	ytkD	10500.7	179.133	112.622	10756.6	73.034	148.419	3659.34	3597.47	1.0172	0.49
VCA0409	hypothetical protein		1063.05	193.091	11243	1509.09	56.18	14178.6	5247.96	4166.39	1.25959	0.07
VCA0577	hypothetical protein		6278.5	113.994	1310.92	7948.73	42.135	1871.79	3287.55	2567.81	1.2803	0.03
VCA0734	hypothetical protein		728.416	32.5696	5934.61	485.21	25.281	10917.9	3809.48	2231.87	1.70686	0.73
VCA0767	transcriptional regulator, TetR family	VC_RS10115	38.8489	67.4657	605.906	44.1628	44.944	821.443	303.517	237.407	1.27847	0.94
VC0076	universal stress protein A	uspA	96.2392	127.952	65.3207	44.1628	73.034	70.7845	62.6604	96.504	0.649304	0.75
VC0086	tatA protein	tat	55.6245	1005.01	106.428	39.5141	707.868	105.606	284.329	389.019	0.730887	0.36
VC0533	murein hydrolase activator NlpD	nlpD	64.4538	614.17	67.01	57.5279	412.923	63.3636	177.938	248.545	0.71592	0.56
VC1366	7-cyano-7-deazaguanine synthase QueC	queC	946.499	549.031	69.2625	746.7	463.485	67.3595	425.848	521.598	0.81643	0.55
VC2490	2-isopropylmalate synthase	leuA	47.6781	1314.42	835.091	27.3112	514.047	916.203	485.854	732.396	0.663376	0.56
VC2564	ATP-dependent RNA helicase DbpA	dbpA	807.88	244.272	43.9225	486.372	42.135	113.027	213.845	365.358	0.585301	0.47
VCA0137	glycerol-3-phosphate transporter	hypothetical	625.113	48.8545	716.275	301.586	33.708	864.827	400.04	463.414	0.863245	0.36
VCA0277	glycine cleavage system H protein	hypothetical	230.444	179.133	377.846	166.773	67.416	425.849	220.013	262.475	0.838224	0.53
VCA0309	conserved hypothetical protein	hypothetical	433.518	2068.17	266.351	329.478	1719.11	227.196	758.593	922.68	0.822163	0.28
VCA0318	conserved hypothetical protein	hypothetical	18.5415	16.2848	551.284	13.3651	5.618	629.069	216.017	195.37	1.10568	0.37
VCA0357	hypothetical protein	hypothetical	11.4781	267.536	46.175	15.6894	438.204	38.2465	164.047	108.396	1.51339	0.02
VCA0395	conserved hypothetical protein	hypothetical	68.8684	72.1185	29.2817	56.3657	137.641	45.0966	79.7011	56.7562	1.40427	0.64
VCA0415	conserved hypothetical protein	hypothetical	1772.04	5108.78	95.7286	1262.71	2938.21	82.7722	1427.9	2325.52	0.614013	0.62
VCA0870	D-alanyl-D-alanine endopeptidase	ABC transporter substrate-binding protein	37.9659	428.058	2066.05	38.933	300.563	2178.91	839.468	844.024	0.994602	0.83
VCA1005	transcriptional regulator, MarR family	hypothetical	663.962	27895.9	106.991	474.75	35752.9	81.6306	12103.1	9555.62	1.2666	0.11
VCA1063	ornithine decarboxylase, inducible	rrf	154.512	23036	1047.38	159.219	18778.2	595.389	6510.92	8079.31	0.805875	0.79
VC2210	siderophore- interacting protein	CBS domain-containing protein	2095.19	18246	250.021	1215.06	15584.3	209.499	5669.63	6863.73	0.826027	0.82
VCA1038	amino acid ABC transporter, permease protein	chiP	112.132	1570.32	1503.5	64.501	1707.87	2975.23	1582.54	1061.99	1.49017	0.84
VC0486	transcriptional regulator, DeoR family	urocanate hydratase	20232.3	1528.45	86.7189	37454.7	1227.53	119.306	12933.9	7282.49	1.77602	0.28
VC0575	ubiquinol--cytochrome c reductase, cytochrome c1	hutG	5168.66	2047.23	25809.6	28375.2	1351.13	21243.9	16990.1	11008.5	1.54336	0.69
VC0745	inositol monophosphate family protein	suhB	6272.32	495.524	11092.1	25411.1	306.181	3947.38	9888.2	5953.33	1.66095	0.85
VC0784	sodium/alanine symporter	mglB	4324.58	690.942	9866.81	6790.03	426.968	3830.36	3682.45	4960.78	0.742314	0.34
VC0871	hypothetical protein	mglA	1645.78	530.42	6628.93	1341.74	339.889	2920.43	1534.02	2935.04	0.522657	0.42
VC0897	conserved hypothetical protein	mglC	1008.3	963.131	1134.67	1062.81	716.295	1578.38	1119.16	1035.37	1.08093	0.45
VC1338	aconitate hydratase 1	acnD	204.839	630.455	1092.43	278.923	584.272	1008.11	623.768	642.576	0.97073	0.94
VC1365	conserved hypothetical protein	dihydrodipicolinate synthase family protein	399.967	1028.27	281.555	779.822	1235.96	232.904	749.562	569.931	1.31518	0.52
VC1422	sodium/alanine symporter	hemolysin-related protein	213.669	772.366	1004.02	324.829	685.396	436.124	482.116	663.353	0.726787	0.36
VC1432	conserved hypothetical protein	ribosomal protein L28	511.216	725.838	326.604	636.293	497.193	229.479	454.322	521.219	0.871652	0.48
VC1440	cytochrome c oxidase, subunit CcoQ	outer membrane lipoprotein LolB	354.937	5767.15	871.13	535.765	7969.13	502.342	3002.41	2331.07	1.288	1
VC1449	hypothetical protein	ribosomal protein L33	935.021	1616.85	861.558	1465.51	1407.31	436.695	1103.17	1137.81	0.969556	0.91
VC1940	conserved hypothetical protein	peptidyl-tRNA hydrolase	587.147	1581.95	2007.49	843.161	1603.94	921.341	1122.81	1392.2	0.806505	0.35
VC2747	hypothetical protein	glutaredoxin%2C putative	905.885	486.218	1238.28	635.712	421.35	512.046	523.036	876.794	0.596533	0.95
VC2772	ParB family protein	ribosomal protein L25	16577.9	658.372	655.459	9518.83	679.778	675.878	3624.83	5963.9	0.607795	0.5
VCA0061	ATP-dependent RNA helicase, DEAD box family	ribosomal protein S6	4467.62	107.015	3393.3	1622.4	53.371	44985.9	15553.9	2655.98	5.85618	0.15
VCA0161	tryptophanase	astD	2273.54	88.4033	1126.78	2124.46	137.641	22346.8	8202.97	1162.91	7.05383	0.78
VCA0380	hypothetical protein	xds	805.231	360.593	3057.12	552.035	443.822	1028.09	674.648	1407.65	0.479273	0.73
VCA0574	conserved hypothetical protein	deoD	1308.5	1314.42	2508.09	1162.18	1160.12	922.482	1081.59	1710.34	0.632386	0.51
VCA0773	methyl-accepting chemotaxis protein	glpQ	111.249	21244.7	15831.8	184.205	26163	845.419	9064.21	12395.9	0.731225	0.88
VCA0904	permease	glpT	204.839	200.071	1447.75	187.692	126.405	116.452	143.516	617.555	0.232394	0.26
VCA0310	hypothetical protein	gamma carbonic anhydrase family protein	769.914	14351.6	1424.67	620.604	12337.1	127.298	4361.67	5515.39	0.790819	0.48
VCA0759	arginine ABC transporter, periplasmic arginine-binding protein	tnaA	859.972	3645.47	2842.58	812.363	3977.54	738.1	1842.67	2449.34	0.752312	0.88
VC0722	exopolyphosphatase	ppx	28073.6	10722.4	545.09	28173	12988.8	611.373	13924.4	13113.7	1.06182	0.7
VC1854	ompT protein	ompT	112.132	404.794	23927.7	104.596	491.575	17089.9	5895.36	8148.19	0.723517	0.00185187
VC2008	pyruvate kinase II	pyk	13359.6	95.3825	153.166	17669.2	58.989	98.185	5942.12	4536.05	1.30998	0.000195069
VC0216	methyl-accepting chemotaxis protein	glpA	3147.64	107.015	17682.2	5466.31	98.3149	8117.39	4560.67	6978.95	0.653489	5.78603e-05
VC1799	hypothetical protein	glpB	15299.4	104.688	6312.46	14790.5	98.3149	4458.85	6449.22	7238.84	0.890918	0.00346287
VCA0397	hypothetical protein	glpC	588.913	72.1185	16178.7	345.748	67.416	16023.6	5478.91	5613.24	0.976068	2.64099e-09
VCA0690	acetyl-CoA acetyltransferase	YihD family protein	61.805	48.8545	442.041	87.1635	44.944	719.262	283.79	184.233	1.54038	5.76105e-05
VCA0950	hypothetical protein	tRNA pseudouridine(65) synthase TruC	43.2635	11.632	1.12622	117.38	22.472	2.28337	47.3785	18.6739	2.53715	0.0023748
VC1779	sialic acid TRAP transporter solute-binding subunit	siaP	55.6245	3270.92	55.1847	120.867	5676.99	79.3472	1959.07	1127.24	1.73793	0.00339242
VC1936	phosphatidate cytidylyltransferase, putative	chaperonin%2C 10 Kd subunit	23.8391	11760	61.3789	69.1497	21373.7	57.0843	7166.63	3948.4	1.81507	0.00649643
VC0490	conserved hypothetical protein	RNA methyltransferase%2C TrmH family	21.1903	2517.17	82.7771	32.541	4317.43	88.4807	1479.48	873.712	1.69333	0.00019799
VC1946	hypothetical protein	transcriptional regulator%2C DeoR family	7.06343	2324.08	66.4469	24.9869	2185.4	40.5299	750.306	799.196	0.938826	0.000569338
VC2007	transcriptional regulator, ROK family	phosphoribosylglycinamide formyltransferase	11934.5	437.364	33.7866	3857.27	339.889	25.6879	1407.62	4135.23	0.340396	3.08601e-05
VC1546	TonB system transport protein ExbB2	initiation factor IF-1	77115.9	6283.62	35.4759	18175.9	5705.08	21.1212	7967.37	27811.7	0.286476	4.21598e-05
VC1059	oxidoreductase, short-chain dehydrogenase/reductase family	transposase OrfAB%2C subunit A	4747.51	5006.42	16022.2	2429.54	7365.19	20786.7	10193.8	8592.03	1.18643	0.000302662
VC2655	lysyl-tRNA synthetase-related protein	epmA	369.064	2607.9	4926.65	571.211	4000.01	6501.33	3690.85	2634.54	1.40095	0.000654463
VCA0587	conserved hypothetical protein	transcriptional regulator%2C MarR family	5952.7	2310.12	3094.29	9037.69	1002.81	4084.95	4708.48	3785.7	1.24375	0.000813447
VCA1002	AzlC family protein	ygaZ	11388	9119.5	13380	10173.1	9452.28	4049.56	7891.66	11295.9	0.698633	5.78603e-05
VC2053	cytochrome c-type biogenesis protein CcmE	ccmE	3028.44	14484.2	7171.76	4921.25	13831.5	8645.42	9132.72	8228.13	1.10994	0.00185187
VC2054	heme exporter protein D		792.87	18960.2	12054.5	1036.08	17969.2	13673.4	10892.9	10602.5	1.02739	2.64099e-09
VC0502	type IV secretion system protein		15959.8	12339.2	3459.18	15254.8	11797.8	2017.36	9689.97	10586.1	0.91535	5.76105e-05
VC1926	C4-dicarboxylate transport transcriptional regulatory protein	dctD_1	6492.17	5797.4	559.168	19187.6	4064.62	635.919	7962.71	4282.91	1.85918	0.0023748
VCA1071	sodium/proline symporter	putP	8809.86	16012.6	13934.7	28655.9	13087.1	7020.23	16254.4	12919.1	1.25817	0.00339242
VC0285	4-hydroxy-2-oxoglutarate aldolase/2-deydro-3-deoxyphosphogluconate aldolase	eda	11237	8014.46	14892	38186.9	8977.56	9860.74	19008.4	11381.2	1.67016	2.64099e-09
VC1572	hypothetical protein		15612.8	1921.61	21780	24062.9	1935.4	15802.1	13933.5	13104.8	1.06323	5.76105e-05
VC0839	leader peptidase TcpJ	pppA	3618.24	44201.7	31138.3	3841	30031	23471.9	19114.6	26319.4	0.726257	0.0023748
VC1362	amino acid ABC transporter, periplasmic amino acid-binding protein	yhdW	13147.7	22377.7	20911.1	14219.3	16828.7	13602.6	14883.5	18812.1	0.791166	0.00339242
VC0517	RNA polymerase sigma factor RpoD	rpoD	14439.4	17904	2296.92	11534.1	23488.8	3240.11	12754.3	11546.8	1.10458	0.00470344
VC1284	6-phospho-beta-glucosidase	licH	2214.38	16338.3	39614.8	2215.11	20733.2	33556.4	18834.9	19389.2	0.971415	4.18196e-05
VC1417	hypothetical protein	tap1	17488.2	11085.3	7540.04	53862.4	17241.6	11745.1	27616.4	12037.8	2.29413	0.00240186
VC1742	hypothetical protein		15276.4	3384.92	1075.54	34064.1	3185.4	3128.22	13459.2	6578.96	2.0458	0.0051734
VC2009	conserved hypothetical protein		39232.9	2117.03	35327.2	20054	2314.61	24818	15728.9	25559.1	0.615393	0.00185187
VC2013	PTS system, glucose-specific IIBC component	ptsG	53044.6	2070.5	23511.5	19856.4	2365.18	14701.5	12307.7	26208.9	0.4696	0.00241433
VC2186	hypothetical protein		35405.4	1728.52	11998.2	12610.8	1727.53	16897	10411.8	16377.4	0.635741	0.000299062
VCA0255	hypothetical protein		2886.29	1449.35	15190.4	5278.62	1382.03	18236.2	8298.93	6508.7	1.27505	1.44626e-05
VCA0917	transcriptional regulator, TetR family		1612.23	5650.83	9021.01	2921.14	5365.19	14267.1	7517.8	5428.03	1.385	6.17172e-11
VCA1064	hypothetical protein		2204.67	2484.6	2342.54	2529.48	1929.78	2977.52	2478.93	2343.94	1.05759	0.00036251
VC1078	hypothetical protein		1109.84	2221.72	1608.24	1651.46	1705.06	1864.94	1740.49	1646.6	1.05702	3.08601e-05
VC2603	asparaginase, putative	iaaA	726.65	884.033	3309.96	1065.72	752.812	1930.59	1249.71	1640.21	0.761917	4.21598e-05
VC0290	factor-for-inversion stimulation protein	fis	6515.13	1612.2	2296.92	4262.29	1255.62	1646.88	2388.27	3474.75	0.68732	7.55622e-05
VC0612	cellobiose/cellodextrin-phosphorylase, putative	chbP	1338.52	2533.45	1054.7	1438.78	3092.71	1051.49	1860.99	1642.23	1.13321	0.000302662
VC1955	transcriptional regulator, LysR family	dmlR_4	1012.72	1544.73	6034.84	2868.84	1921.35	4465.13	3085.11	2864.1	1.07717	0.000654463
VC2273	glutamate-5-semialdehyde dehydrogenase	proA	1598.1	2717.24	1264.18	3052.46	3438.21	1280.97	2590.55	1859.84	1.39289	0.00185187
VCA0034	conserved hypothetical protein		1253.76	809.588	1528.28	1944.91	1014.05	864.256	1274.4	1197.21	1.06448	0.000195069
VC1883	ABC transporter, ATP-binding protein	lolD_1	256.932	2452.03	712.897	301.586	1932.59	516.613	916.93	1140.62	0.803888	0.00346287
VC0080	conserved hypothetical protein		1603.4	8989.22	550.158	2054.73	10497.2	2515.13	5022.36	3714.26	1.35218	5.76105e-05
VC0291	tRNA dihydrouridine synthase	dus	303.727	942.193	4679.44	728.105	1106.75	1554.41	1129.75	1975.12	0.571992	0.0023748
VC0587	SulP family inorganic anion transporter	bicA_1	1632.53	390.836	2624.65	2473.12	101.124	480.079	1018.11	1549.34	0.657122	0.00339242
VC0804	ferredoxin		294.015	2761.44	770.334	480.561	2244.39	183.241	969.397	1275.26	0.760155	2.64099e-09
VC1402	purine-binding chemotaxis protein Chew, putative	cheW_1	8222.71	4866.84	2865.1	8987.13	4550.58	1234.16	4923.96	5318.22	0.925866	5.76105e-05
VC1520	ABC transporter, ATP-binding protein	ybiT	305.493	3426.79	482.022	391.654	3092.71	292.842	1259.07	1404.77	0.896281	0.0023748
VCA0659	protein F-related protein	yiaD_2	81.2294	28714.8	5426.12	94.7176	44407.5	4485.68	16329.3	11407.4	1.43147	0.00339242
VCA1029	glycogen operon protein GlgX	glgX	1242.28	663.025	634.624	1814.16	820.227	1017.24	1217.21	846.643	1.43769	0.00470344
VC1510	hypothetical protein		2918.08	118.647	94.6024	2994.36	328.653	64.5053	1129.17	1043.78	1.08181	4.18196e-05
VC1047	fatty oxidation complex, alpha subunit	fadJ	2999.31	12469.5	1510.82	2391.77	14598.4	996.121	5995.42	5659.88	1.05928	0.00240186
VC1064	lipoprotein-related protein		145909	595.559	2919.16	41668.8	480.339	2142.37	14763.8	49808	0.296415	0.0051734
VC1789	transposase OrfAB, subunit B		959.743	1079.45	2946.19	864.662	1199.44	3533.52	1865.87	1661.79	1.12281	0.00856189
VC0023	NADH dehydrogenase subunit II-related protein		244.571	321.044	56.311	855.945	140.45	25.1171	340.504	207.309	1.6425	1.44626e-05
VC1099	conserved hypothetical protein		761.084	46.5281	11608.5	1306.29	50.562	1850.1	1068.98	4138.71	0.25829	6.17172e-11
VC2382	conserved hypothetical protein		1310.27	335.002	716.838	218.49	376.406	218.062	270.986	787.369	0.344166	0.00036251
VCA0150	polypeptide deformylase	def2	6115.16	132.605	1447.19	577.022	117.978	516.042	403.681	2564.99	0.157381	0.00649643
VCA1095	chemotaxis protein CheA	cheA_3	1983.06	244.272	464.002	88.3256	146.068	425.278	219.891	897.111	0.24511	0.00019799
VCA0066	hypothetical protein		5938.58	169.827	174.001	151.664	174.158	1507.6	611.14	2094.14	0.291834	3.08601e-05
VC1085	ATP binding protein	zraS_1	3430.18	4317.8	52.9323	48.8115	4036.53	1572.1	1885.81	2600.3	0.725228	4.21598e-05
VC0689	conserved hypothetical protein	nhaP2_1	5241.95	3131.34	244.39	63.9199	3036.53	15309.4	6136.63	2872.56	2.13629	7.55622e-05
VC1341	acetyltransferase, putative		5689.59	355.94	180.195	30.2167	289.327	17077.3	5798.96	2075.24	2.79435	0.000302662
VCA0249	cytochrome b561, putative	yceJ_1	6279.39	602.538	190.331	51.717	418.541	21553.9	7341.38	2357.42	3.11416	0.000654463
VCA0458	hypothetical protein		85885.1	7798.1	171.748	721.713	6511.26	14859	7364.01	31285	0.235385	0.000813447
VCA0621	transcriptional regulator, SorC family	deoR	4401.4	2891.72	182.447	3051.3	2615.18	17043.1	7569.86	2491.86	3.03784	0.000195069
VC1292	hypothetical protein		270.176	1607.54	2938.87	573.536	1120.79	211510	71068.1	1605.53	44.2646	5.78603e-05
<missing>	<missing>	<missing>	759.319	1670.36	3554.91	586.32	1550.57	2431.79	1522.89	1994.86	0.763407	0.00346287
VC0478	fructose-bisphosphate aldolase, class II	fbaA	3401.92	1356.29	387.419	4954.37	1022.48	340.793	2105.88	1715.21	1.22777	2.64099e-09
VCA0769	conserved hypothetical protein	acpH	2525.18	4703.99	786.101	2194.78	5893.28	564.564	2884.21	2671.75	1.07952	5.76105e-05
VCA0018	vgrG protein	vgrG1_2	1334.11	1360.95	5443.02	1260.96	1356.75	2839.37	1819.03	2712.69	0.670563	0.0023748
VCA0331	hypothetical protein		2017.49	764340	1195.48	1828.69	1.33529e+06	4018.73	447044	255851	1.74728	0.00339242
VC0491	hypothetical protein		1108.08	2124.01	978.121	1263.87	2632.03	1395.71	1763.87	1403.4	1.25685	0.00428019
VC0756	nucleoside diphosphate kinase	ndk	3605.88	4245.69	1620.63	11208.1	3578.66	1844.39	5543.71	3157.4	1.75578	0.000866575
VC0883	hypothetical protein		1362.36	4420.17	850.859	1394.62	4309	490.925	2064.85	2211.13	0.933844	0.000103552
VC0957	conserved hypothetical protein		1.50877e+06	32727.8	7846.37	1.00207e+06	30047.9	2696.66	344937	516450	0.6679	0.00509997
VC1074	hypothetical protein		1456.83	816.568	1358.22	4057.17	1179.78	898.507	2045.15	1210.54	1.68945	0.00413927
VC1304	fumarate hydratase, class I, putative	fumB	2728.25	5066.91	1.35931e+06	4144.33	8660.14	735625	249476	455701	0.547456	0.00480427
VC1528	hypothetical protein		2175.54	15896.3	2880.31	2606.77	10452.3	2067.59	5042.21	6984.05	0.721961	0.00630025
VC1704	5-methyltetrahydropteroyltriglutamate--homocysteine methyltransferase	metE	42601.3	23.264	2548.07	29500.2	39.326	1840.97	10460.2	15057.5	0.694679	4.07373e-06
VC2067	MinD-related protein	ylxH	752.255	7344.46	2232.17	1182.52	3154.51	6292.4	3543.14	3442.96	1.0291	0.00509997
VC2303	conserved hypothetical protein		6981.32	2917.31	32522.4	12173.8	1500.01	39970.4	17881.4	14140.3	1.26457	5.78603e-05
VCA0316	acetyltransferase, putative	speG_1	7074.91	11257.5	1252.92	12590.5	7792.16	1674.85	7352.5	6528.43	1.12623	0.00346287
VCA0337	microcin immunity protein MccF	mccF_1	21.1903	28130.9	13457.8	14.5272	27556.3	5710.71	11093.8	13869.9	0.799848	2.64099e-09
VC0262	UDP-glucose 4-epimerase	gnu	2014.84	865.422	6857.55	2273.8	926.969	5340.24	2847	3245.94	0.877097	5.76105e-05
VC0813	SAM dependent methyltransferase	tehB	954.446	1226.01	18.0195	2477.19	966.295	17.6961	1153.73	732.827	1.57435	0.0023748
VC0892	chemotaxis protein PomA	pomA	6477.16	21195.9	1391.44	11656.7	28154.6	2077.3	13962.8	9688.16	1.44123	0.00339242
VC1071	transporter, putative		37031.8	38969.6	1617.81	42341.7	40320.4	944.174	27868.7	25873.1	1.07713	0.00470344
VC1168	proton/glutamate symporter	gltP_1	946.499	4955.24	11738.6	1747.34	3851.14	4202.55	3267.01	5880.11	0.555603	4.18196e-05
VC1251	hypothetical protein		1065.69	2693.97	43526.1	2478.93	1713.49	18207.6	7466.68	15761.9	0.473716	0.00240186
VC1327	galactoside ABC transporter, ATP-binding protein	mglA	30685.3	5590.35	1300.78	46126.9	3264.06	467.52	16619.5	12525.5	1.32686	0.0051734
VC1592	conserved hypothetical protein	yfgF	42303.8	886.36	1697.21	45666.7	682.587	754.654	15701.3	14962.4	1.04938	0.48
VC1632	conserved hypothetical protein		5684.29	663.025	28620	4443.01	609.553	19803.1	8285.23	11655.8	0.710825	0.88
VCA0350	lipoprotein Blc	blc_2	572.138	3664.09	74404.2	1444.01	4146.08	20035.4	8541.85	26213.5	0.325857	0.68
VC0361	elongation factor G	fusA_1	1643.13	2994.08	3535.76	2872.33	3536.53	3092.83	3167.23	2724.33	1.16257	0.29
VC2059	purine-binding chemotaxis protein CheW	cheW_2	475.898	1405.15	126.137	710.092	2022.48	153.557	962.042	669.061	1.4379	0.33
VCA0729	hypothetical protein		427.337	358.266	494.41	983.204	544.946	278.571	602.24	426.671	1.41149	0.23
VCA0899	hypothetical protein		5953.59	397.815	2411.24	4566.2	474.721	565.705	1868.88	2920.88	0.639834	0.41
VC2485	transcriptional regulator, LysR family	leuO_2	2026.32	1125.98	2768.25	3372.64	1061.8	638.773	1691.07	1973.52	0.856884	0.77
VCA0964	glycine cleavage operon activator, putative	gcvA_3	1550.42	4085.16	6565.86	2094.83	3887.65	6932.32	4304.93	4067.15	1.05846	0.35
VC1516	iron-sulfur cluster-binding protein	rsxB_2	329.332	2340.36	4985.21	774.593	1140.45	1375.16	1096.74	2551.63	0.429817	0.88
VC1688	hypothetical protein		307.259	248.925	2749.66	397.465	179.776	965.866	514.369	1101.95	0.466781	0.06
VCA0988	methyl-accepting chemotaxis protein	aer_2	2218.8	5292.57	442.604	5791.72	3800.57	230.621	3274.31	2651.32	1.23497	0.000472
VC2612	conserved hypothetical protein		563.308	9461.48	1094.68	2166.3	7525.31	2903.31	4198.31	3706.49	1.13269	0.51
VCA0505	acetyltransferase, putative	wecD_2	109.483	3671.06	4137.73	164.448	3820.24	1894.63	1959.77	2639.43	0.742499	0.55
VCA0551	hypothetical protein		1409.15	2140.29	1732.12	4382	808.991	635.348	1942.11	1760.52	1.10315	0.35
VCA0834	hypothetical protein	zitB	1852.38	2963.84	170.622	6765.05	2227.54	178.103	3056.9	1662.28	1.83898	0.13
VC0683	lipoprotein signal peptidase	lspA	5512.12	1288.83	2518.23	12825.8	455.058	720.404	4667.09	3106.39	1.50242	0.12
VC0222	pantetheine-phosphate adenylyltransferase	coaD	3359.54	4166.59	6099.04	1334.76	4570.24	1730.8	2545.27	4541.72	0.560419	0.35
VC1584	ankB protein	ankB	661.313	6285.94	18457	436.979	6202.27	2492.3	3043.85	8468.1	0.359449	0.83
VC1944	TauD/TfdA family dioxygenase		7751.23	1009.66	2042.96	4471.49	884.834	4887.56	3414.63	3601.28	0.948169	0.32
VCA0790	hypothetical protein		194.244	1035.25	393.614	328.316	1092.7	717.55	712.855	541.036	1.31758	0.22
VC1346	conserved hypothetical protein		4069.42	1374.9	10731.2	3917.13	1806.19	3770.99	3164.77	5391.83	0.586956	0.21
VCA0030	hypothetical protein	hutG_2	7202.05	1675.01	259.03	4738.79	567.418	200.937	1835.71	3045.36	0.60279	0.73
VCA0274	carbonic anhydrase	cah	721.353	939.867	2723.76	1010.52	617.98	3728.75	1785.75	1461.66	1.22173	0.64
VC1227	hypothetical protein		945.616	1095.74	4278.51	1509.09	1716.3	9288.76	4171.38	2106.62	1.98013	0.79
VC0881	conserved hypothetical protein		1848.85	26099.9	1243.35	3655.64	23550.6	1163.95	9456.74	9730.71	0.971845	0.87
VC1024	GTP 3',8-cyclase MoaA	moaA	136.854	942.193	1800.82	245.801	629.216	1165.09	680.036	959.957	0.708402	0.62
VC1369	conserved hypothetical protein		829.07	3959.54	3260.4	996.569	3067.43	1641.17	1901.72	2683	0.708804	0.54
VCA0641	conserved hypothetical protein		3310.98	11164.4	96.2917	1988.49	11303.4	94.7599	4462.22	4857.23	0.918676	0.96
VCA1020	transcriptional regulator, LysR family	gltR_2	11594.6	586.254	707.829	40533.3	660.115	671.882	13955.1	4296.23	3.24822	0.25
VCA0561	hypothetical protein		413.211	397.815	2475.99	663.023	384.833	2108.69	1052.18	1095.67	0.960308	0.55
VC1322	conserved hypothetical protein		1791.46	2579.98	19460.5	3701.54	2030.91	10104.5	5278.98	7943.98	0.664526	0.61
VCA1096	chemotaxis protein CheY	cheY_5	10867.1	5290.24	742.741	20485.7	3424.17	384.177	8098.03	5633.36	1.43751	0.83
VC0933	hypothetical protein	rbmE	516.513	255.904	2382.52	1607.29	289.327	1886.07	1260.9	1051.64	1.19897	0.83
VC2001	conserved hypothetical protein	yeaD	249.869	621.15	18681.7	638.618	570.227	6103.45	2437.43	6517.58	0.373978	0.95
VC2017	conserved hypothetical protein	mltG	1184.89	2175.19	1114.39	2487.06	3247.2	377.898	2037.39	1491.49	1.36601	0.82
VCA0315	hypothetical protein		101040	3919.99	542.838	4327.96	3803.38	278.001	2803.11	35167.5	0.0797075	0.59
VC0574	ubiquinol--cytochrome c reductase, cytochrome B	petB	947.382	2258.94	1987.78	422.452	2474.73	812.88	1236.69	1731.37	0.714284	0.7
VC0811	hypothetical protein		1643.13	667.678	3833.65	836.188	845.508	6450.53	2710.74	2048.15	1.32351	0.71
VCA0040	conserved hypothetical protein		5621.61	2314.77	398.682	1592.77	2117.98	515.471	1408.74	2778.35	0.507042	0.98
VC1103	ABC transporter, ATP-binding protein	ssuB	6397.7	1309.77	804.12	1842.05	1146.07	1148.54	1378.89	2837.2	0.486004	0.68
VC2473	conserved hypothetical protein		1654.61	1947.2	2414.05	3121.03	1730.34	4918.38	3256.59	2005.29	1.624	0.69
VCA0303	hypothetical protein		1070.11	1814.59	2587.49	611.887	2842.71	6062.92	3172.51	1824.06	1.73925	0.8
VC2204	negative regulator of flagellin synthesis FlgM, putative		1972.46	7658.52	2710.25	1642.16	5887.66	1302.66	2944.16	4113.74	0.715689	0.69
VC2393	hypothetical protein		1045.39	1523.79	534.954	1303.97	1634.84	484.646	1141.15	1034.71	1.10287	0.61
VC1343	peptidase, M20A family	pepT_1	2332.7	1018.96	1269.81	2172.11	769.666	907.07	1282.95	1540.49	0.832818	0.83
VC1609	conserved hypothetical protein		4718.37	821.22	5841.7	1824.04	682.587	731.25	1079.29	3793.76	0.284491	0.89
VCA0094	conserved hypothetical protein	hxlR	7597.6	1954.18	5172.16	8926.12	1988.77	2000.23	4305.04	4907.98	0.877151	0.97
VCA0951	conserved hypothetical protein		1328.81	1579.63	895.344	1818.81	808.991	2447.77	1691.86	1267.93	1.33435	0.84
VC2200	flagellar basal-body rod protein FlgB	flgB	437.05	1379.56	11358.5	466.615	1601.13	5941.91	2669.88	4391.7	0.607939	0.21
<missing>	<missing>	<missing>	492.674	17873.8	1354.28	587.482	15373.6	1457.93	5806.35	6573.57	0.883288	0.45
<missing>	<missing>	<missing>	1420.63	4569.06	466.255	1392.87	4696.65	467.52	2185.68	2151.98	1.01566	0.87
VC0049	DUF494 family protein	smg	485.611	5925.35	661.654	803.066	3660.12	389.886	1617.69	2357.54	0.686179	0.21
VC0054	L-threonylcarbamoyladenylate synthase	tsaC_1	3263.3	1819.25	1202.24	2668.95	1514.05	1040.65	1741.21	2094.93	0.831156	0.49
VC0114	conserved hypothetical protein	yihI	66726.4	21440.1	578.877	23932.8	21663	476.083	15357.3	29581.8	0.519146	0.99
VC0206	N-acetylmuramic acid 6-phosphate etherase	murQ_2	7469.33	58371	2471.18	2818.31	85306.9	3662.46	30595.9	22770.5	1.34366	0.82
VC0534	RNA polymerase sigma-38 factor	rpoS	5580.2	4.25644e+06	110339	4116.21	2.70965e+06	27549	913773	1.45745e+06	0.626965	0.21
VC0633	outer membrane protein OmpU	ompL_1	1344.06	1794.95	3242.39	1470.08	2775.4	5560.71	3268.73	2127.13	1.53668	0.95
VC0824	thiol peroxidase	tpx	1536.98	106.742	2192.61	2978.12	141.911	3326.29	2148.77	1278.78	1.68033	0.82
VC0841	accessory colonization factor		16719.7	404.496	704.991	33180.5	444.343	1086.24	11570.3	5943.06	1.94687	0.53
VC0894	tRNA uracil 4-sulfurtransferase ThiI	thiI	217517	1193.82	80084.1	501200	1105.04	3950.78	168752	99598.3	1.69432	0.82
VC0963	2-octaprenyl-3-methyl-6-methoxy-1,4-benzoquinol hydroxylase	ubiF	5770.8	140.45	25578.3	56323.8	148.89	9727.72	22066.8	10496.5	2.10229	0.48
VC1058	conserved hypothetical protein		116.799	1676.97	224357	77.6977	2091.44	214656	72275.1	75383.7	0.958763	0.47
VC1191	hypothetical protein		366.668	910.115	48334.4	509.45	1228.34	4796.57	2178.12	16537.1	0.131711	0.15
VC1262	hypothetical protein		1168.57	845.508	19.9795	2072.23	1640.11	59.6896	1257.35	678.02	1.85444	0.77
VC1437	cation transport ATPase, E1-E2 family	copA_1	116.218	463.485	822.585	72.4001	546.705	488.216	369.107	467.429	0.789653	0.44
VC1720	torD protein	torD_2	2378.98	303.372	2703.51	979.168	421.079	2237.8	1212.68	1795.29	0.67548	0.07
VC1864	amino acid ABC transporter, ATP-binding protein	occP	1401.59	4109.56	106.748	710.757	3061.55	116.564	1296.29	1872.63	0.692228	0.37
VC2090	succinate dehydrogenase, hydrophobic membrane anchor protein	sdhD	972.744	3587.09	537.163	897.055	3352.35	1716.36	1988.59	1699	1.17045	0.62
VC2138	flagellar protein FliS	fliS	467.777	1050.57	529.742	422.923	1605.22	1499	1175.71	682.695	1.72216	0.97
VC2163	conserved hypothetical protein	tusA_2	248.706	466.294	878.527	458.24	565.316	874.509	632.688	531.176	1.19111	0.72
VC2191	flagellar hook-associated protein FlgK	flgK	2034.98	929.778	485.217	6290.87	823.547	441.478	2518.63	1149.99	2.19013	0.8
VC2408	cell division protein FtsL	ftsL	1414.95	3449.45	488.071	2845.68	3080.16	278.739	2068.19	1784.16	1.1592	0.53
VC2494	hypothetical protein		814.688	2168.55	6419.7	839.665	1707.58	2471.49	1672.91	3134.31	0.533741	0.95
VC2758	fatty oxidation complex, alpha subunit	fadB	440.466	429.777	3359.41	505.035	500.177	1787.87	931.028	1409.88	0.660358	0.4
VCA0165	GGDEF family protein	cph2_6	678.132	150739	1035.51	722.236	92207	821.577	31250.3	50817.6	0.614949	0.14
VCA0269	decarboxylase, group II	ddc_2	804.228	1064.61	502.342	1043.62	1295.81	487.09	942.173	790.393	1.19203	0.76
VCA0278	serine hydroxymethyltransferase	glyA2	1731.07	1547.76	754.654	7605.55	949.173	841.849	3132.19	1344.49	2.32964	0.49
VCA0279	transcriptional regulator, HTH_3 family	puuR	607.82	1786.52	2536.83	477.664	1323.72	788.916	863.435	1643.72	0.525292	0.52
VCA0314	hypothetical protein		107523	10185.4	4932.65	74433.5	5427.5	2188.81	27349.9	40880.2	0.669027	0.87
VCA0368	hypothetical protein		1409.14	1348.32	407.582	1889.47	1828.55	2028.32	1915.45	1055.01	1.81556	0.85
VCA0444	relE protein	relE_1	1252.25	2660.12	178579	1627.24	3384.92	59045.4	21352.5	60830.3	0.351018	0.53
VCA0496	glutathione S-transferase, putative	nagL_2	1033.18	6882.05	1252.43	4103.85	4529.51	1515.33	3382.9	3055.88	1.10701	0.09
VCA0557	GGDEF family protein	ycdT_2	4149.56	7637.67	695.287	29546.3	4573.71	887.461	11669.2	4160.84	2.80452	0.82
VCA0558	gamma-glutamyltranspeptidase, putative	ywrD	1944.91	2904.5	6756.5	881.163	2184.49	1850.94	1638.87	3868.64	0.423629	0.63
VCA0804	ATP-dependent RNA helicase DeaD	deaD	2433.6	1949.44	32647.7	1926.55	5420.52	3583.63	3643.57	12343.6	0.295179	0.47
VCA0905	conserved hypothetical protein	cdaR	5798.69	2179.78	563.993	3852.22	2984.78	1232.65	2689.88	2847.49	0.944649	0.69
VCA0993	N-ethylmaleimide reductase	nemA_1	7959.77	1977.53	1484.19	4889.66	3652.45	1511.39	3351.17	3807.16	0.880226	0.95
<missing>	<missing>	<missing>	2857.16	8437.86	4833.73	3437.73	7426.99	11848.4	7571.05	5376.25	1.40824	0.74
VC0739	S-adenosylmethionine:tRNA ribosyltransferase-isomerase	queA	557.128	2724.22	6325.41	5472.12	2912.93	7556.25	5313.77	3202.25	1.65938	0.83
VC0998	hypothetical protein		845.846	1723.86	2851.59	2382.47	1949.44	4079.82	2803.91	1807.1	1.55161	1
VC1172	anthranilate phosphoribosyltransferase	trpGD	1746.43	567.642	469.633	2937.41	533.71	355.635	1275.58	927.903	1.3747	0.58
VC1721	transcriptional regulator, LacI family	purR	5914.74	2403.17	1291.77	12248.8	4151.7	655.899	5685.46	3203.23	1.77492	0.78
VC1773	conserved hypothetical protein	nanM_1	2960.46	709.553	439.789	4738.79	1488.77	864.256	2363.94	1369.93	1.72559	0.55
VC2069	flagellar biosynthetic protein FlhA	flhA	1415.33	407.121	4443.5	2851.41	623.598	4940.08	2805.03	2088.65	1.34299	0.5
VC2140	flagellar hook-associated protein FliD	fliD	414.093	9496.38	1779.99	1158.69	12758.5	2722.92	5546.69	3896.82	1.42339	0.98
VC2708	guanylate kinase	gmk	3109.67	3817.63	930.257	6393.15	7901.71	2207.45	5500.77	2619.19	2.10018	0.8
VCA0312	hypothetical protein	parD-1	1163.7	1940.22	537.77	1958.27	1191.02	624.502	1257.93	1213.9	1.03627	0.82
VCA0349	relB protein	relB-2	799.933	2863.8	3195.65	1088.96	3036.53	3621.43	2582.31	2286.46	1.12939	0.38
VCA1042	Ccm2-related protein		15148.4	2791.68	925.189	14757.9	3528.1	1137.12	6474.39	6288.43	1.02957	0.8
VCA0195	hypothetical protein		13437.3	5574.06	529.886	7777.89	6952.27	718.121	5149.43	6513.75	0.790548	0.99
VCA0190	hypothetical protein		570.372	6209.17	13816.5	1356.84	8300.59	15073.1	8243.51	6865.33	1.20075	0.2
VCA0375	hypothetical protein		2778.58	5048.3	7667.3	4228.01	5994.4	9058.14	6426.85	5164.72	1.24437	0.03
VC1435	conserved hypothetical protein		2530.47	3866.48	815.383	4230.33	3511.25	518.896	2753.49	2404.11	1.14533	0.44
VC2132	flagellar motor switch protein FliG	fliG	6751.75	956.152	3744.68	9016.19	848.317	2309.63	4058.05	3817.53	1.063	0.34
VC0753	ferredoxin	fdx	7565.81	302.432	4583.71	9687.93	339.889	2165.21	4064.34	4150.65	0.979205	0.53
VC1084	ATP-binding protein	kinE	4770.46	2910.33	10212.6	11187.7	2196.64	5088.49	6157.62	5964.45	1.03239	0.28
VC1575	hypothetical protein		3636.78	10271.1	10788.6	6187.44	8584.3	5278.01	6683.25	8232.16	0.811847	0.94
VCA1027	maltose operon periplasmic protein, putative		867.919	6734.94	11311.2	918.122	11868	4812.78	5866.31	6304.68	0.930469	0.59
VCA1033	extracellular solute-binding protein, putative	msmE	347.874	411.773	5870.98	547.387	491.575	3662.53	1567.16	2210.21	0.709057	0.58
VC0025	hypothetical protein		658.665	279.168	1045.69	1692.71	73.034	768.926	844.891	661.176	1.27786	0.86
VC0849	conserved hypothetical protein	pasT	2628.48	190.765	1558.12	14819.5	98.3149	442.403	5120.08	1459.12	3.50902	0.57
VC0907	ABC transporter, ATP-binding protein	metN	3461.08	276.842	1064.28	23569	227.529	446.399	8080.98	1600.73	5.0483	0.59
VC0946	hypothetical protein		2193.19	58.1601	4443.5	659.537	19.663	1037.22	572.141	2231.62	0.256379	0.33
VC1174	anthranilate synthase component I	trpE	144.8	216.356	6681.86	954.149	123.596	603.381	560.375	2347.67	0.238694	0.0037
VC1295	conserved hypothetical protein	rpfG_2	135.088	60.4865	1111.58	159.8	73.034	3556.35	1263.06	435.718	2.89881	0.94
VC1384	hypothetical protein		104.186	69.7921	890.276	101.691	42.135	101.61	81.8119	354.751	0.230618	0.71
VC1710	conserved hypothetical protein	cph2_4	22.9561	37.2225	1229.83	16.2705	11.236	183.241	70.249	430.003	0.163369	0.81
VC1964	hypothetical protein		41.4976	932.888	280.429	32.541	477.53	126.727	212.266	418.271	0.507484	0.00865
VC2392	MutT protein	mutT	112.132	76.7713	94.6024	99.3663	36.517	25.6879	53.8571	94.5019	0.569905	0.21
VC2636	transcriptional regulator, LysR family	oxyR_2	28.2537	1156.22	207.224	32.541	814.609	80.4889	309.213	463.9	0.666551	0.5
VC2694	superoxide dismutase, Mn	sodA	38.8489	335.002	313.089	21.5003	247.192	196.37	155.021	228.98	0.677006	0.14
VCA0416	hypothetical protein		22.9561	4878.47	102.486	5.8109	6421.37	116.452	2181.21	1667.97	1.3077	0.22
VCA0421	hypothetical protein		349.64	1421.43	70.9518	190.016	1370.79	110.173	556.993	614.008	0.907144	0.02
VCA0456	hypothetical protein		20.3074	967.784	56.8741	23.8247	536.519	59.9385	206.761	348.322	0.593591	0.42
VCA0469	conserved hypothetical protein	higA-2	753.138	460.628	212.292	967.514	528.092	356.206	617.271	475.353	1.29855	0.47
VCA0516	PTS system, fructose-specific IIBC component	fruA	308.142	407.121	47.8643	309.14	235.956	53.0884	199.395	254.376	0.783859	0.85
VCA0912	TonB system transport protein ExbD1	exbD1	21368.6	337.328	730.916	8388.61	168.54	622.79	3059.98	7478.96	0.409145	0.09
VCA1101	ABC transporter, ATP-binding protein	gsiA_4	574.786	874.728	247.205	365.505	452.249	320.814	379.523	565.573	0.671041	0.51
VC1257	3-demethylubiquinone-9 3-methyltransferase	ubiG_1	595.977	435.037	1957.37	403.276	16.854	12903.3	4441.16	996.128	4.45842	0.65
VC2476	conserved hypothetical protein		645.421	232.64	485.4	387.006	16.854	1451.65	618.505	454.487	1.36088	0.25
VC0462	twitching motility protein PilT	pilT_1	254.283	4420.17	220.739	972.163	44.944	1355.75	790.953	1631.73	0.484733	0.21
VC1319	sensor histidine kinase	carS	173.054	6441.81	268.603	765.295	16.854	1193.06	658.404	2294.49	0.28695	0.66
VCA0565	sensor histidine kinase	envZ_2	172.171	1437.72	106.991	1476.55	14.045	501.771	664.122	572.293	1.16046	0.29
VC0056	shikimate 5-dehydrogenase	aroE	72.4001	3108.07	320.972	5796.95	44.944	144.423	1995.44	1167.15	1.70967	0.14
VC0999	tRNA pseudouridine synthase A	truA	38.8489	2561.37	432.468	1918.18	109.551	134.148	720.625	1010.9	0.712858	0.0165021
VC1370	GGDEF family protein		914.714	656.046	48.4274	15068.2	8.42699	61.651	5046.11	539.729	9.34933	0.0369512
VC1653	transporter substrate-binding domain-containing protein	rcsC_1	37.083	609.518	22.5244	4914.86	30.899	28.5422	1658.1	223.042	7.43403	4.94369e-05
VCA0098	nicotinate phosphoribosyltransferase	pncB	20.3074	4541.14	43.3594	3096.05	4539.34	46.2383	2560.54	1534.94	1.66818	0.000719276
VCA0394	hypothetical protein		108.6	1856.47	16.8933	9210.27	772.475	33.1089	3338.62	660.654	5.0535	0.0306636
VCA0457	hypothetical protein		272.825	302.432	6.75731	14922.4	154.495	4.56674	5027.15	194.005	25.9125	0.0112052
VC0790	transcriptional regulator CitB	dpiA	131.556	1160.88	24.7768	3846.23	702.25	53.6592	1534.05	439.069	3.49386	0.00111176
VC2512	conserved hypothetical protein	ridA	52.9757	1207.4	69.8256	3940.95	716.295	71.9262	1576.39	443.402	3.55522	0.0122969
VC0360	ribosomal protein S7	rpsG	1618.41	1172.51	14.0777	801.904	876.407	23.9754	567.429	934.998	0.606877	0.0384956
VC0376	conserved hypothetical protein		366.415	69.7921	27.0293	479.399	98.3149	38.8173	205.51	154.412	1.33092	0.0368853
VC0809	hypothetical protein		38.8489	1477.27	2594.81	77.2849	3123.61	329.947	1176.95	1370.31	0.858892	5.70722e-05
VC1554	glycerophosphoryl diester phosphodiesterase, putative	glpQ_1	421.157	3345.37	737.673	1362.07	4859.57	136.431	2119.36	1501.4	1.41159	0.0348636
VC2466	sigma-E factor negative regulatory protein RseA	rseA	482.962	1035.25	28.7186	1132.54	794.947	47.9508	658.48	515.643	1.27701	0.0456247
VCA0479	acetyltransferase, putative		807.88	353.613	951.092	689.172	407.305	226.054	440.844	704.195	0.626025	0.0480122
VC1020	hypothetical protein		59.1562	523.441	360.953	71.474	558.991	256.309	295.591	314.517	0.939826	0.00455088
VC1881	hypothetical protein		4432.3	800.283	985.442	1746.76	455.058	803.176	1001.66	2072.68	0.483271	0.0409364
VCA0528	conserved hypothetical protein	rbgA	2540.19	32.5696	82.7771	2545.17	33.708	132.436	903.772	885.177	1.02101	0.00185187
VC1986	conserved hypothetical protein		453.825	165.175	1966.38	654.888	258.428	5257.46	2056.93	861.793	2.3868	0.000686107
VC0199	ATP-binding protein, putative		404.381	76.7713	2403.35	208.611	182.585	3058.58	1149.92	961.501	1.19597	0.00072589
VC0337	conserved hypothetical protein		657.782	372.225	491.595	392.236	348.316	631.352	457.301	507.2	0.901619	0.00627645
VC1451	RTX toxin RtxA	rtxA	400.85	1349.31	291.128	278.342	1455.06	852.269	861.891	680.43	1.26668	0.00325247
VC0359	ribosomal protein S12	rpsL	51.2099	314.064	520.313	40.6763	157.304	1562.4	586.793	295.196	1.98781	1.80137e-05
VC0573	ubiquinol--cytochrome c reductase, iron-sulfur subunit	petA	335.513	1153.9	255.652	334.127	716.295	521.18	523.867	581.687	0.9006	0.69
VC2052	cytochrome c-type biogenesis protein CcmF	ccmF	196.893	539.726	93.4762	223.138	432.586	65.0761	240.267	276.698	0.868335	0.07
VC0265	conserved hypothetical protein	ybdG	365.532	362.919	498.915	462.547	342.698	284.851	363.365	409.122	0.888159	0.5
VC2113	conserved hypothetical protein	epmC	5245.48	134.931	394.74	3585.32	101.124	128.44	1271.63	1925.05	0.660569	0.32
VC0046	polypeptide deformylase	def1	183.649	37.2225	821.014	181.3	44.944	303.688	176.644	347.295	0.508628	0.21
VCA0082	transcriptional regulator, LysR family	pgrR	1622.82	127.952	7059.7	936.136	101.124	5705.58	2247.61	2936.83	0.76532	0.45
<missing>	<missing>	<missing>	752.255	13.9584	227.496	421.29	5.618	150.703	192.537	331.237	0.581267	0.82
VC0311	ferredoxin	paaE	13384.3	37.2225	7931.96	2814.8	61.798	2464.33	1780.31	7117.83	0.25012	0.44
VC2702	transcriptional regulator, LuxR family	narL	291.366	60.4865	3174.25	269.045	50.562	864.827	394.811	1175.37	0.335905	0.16
VC0643	initiation factor IF-2	infB	223.381	116.32	1309.79	171.421	148.877	1292.39	537.562	549.831	0.977686	0.13
VC0218	ribosomal protein L28	rpmB	981.817	69.7921	172.312	477.656	132.023	140.427	250.035	407.973	0.612872	0.54
VC0366	ribosomal protein S6	rpsF	46.7952	360.593	131.768	40.6763	522.474	45.6674	202.939	179.718	1.12921	0.33
VC1328	galactoside ABC transporter, permease protein	mglC	387.606	9.30561	368.274	138.88	33.708	183.241	118.61	255.062	0.465024	0.46
VC1488	conserved hypothetical protein	rlmL	402.615	23.264	33.2235	145.272	28.09	19.4087	64.257	153.034	0.419886	0.65
VC1698	conserved hypothetical protein		565.074	281.495	118.816	411.993	410.114	59.3677	293.825	321.795	0.91308	0.08
VC1707	hypothetical protein		525.342	286.148	153.729	332.964	432.586	62.2219	275.924	321.74	0.8576	0.59
VC1891	hypothetical protein		2775.04	4.65281	297.885	1636.35	33.708	181.528	617.195	1025.86	0.601636	0.32
VC2172	conserved hypothetical protein	ybaK	113.015	41.8753	288.875	119.704	84.2699	127.869	110.614	147.922	0.74779	0.19
VC2711	ATP-dependent DNA helicase RecG	recG	52.0928	32.5696	2011.43	81.9337	56.18	2717.78	951.966	698.697	1.36249	0.75
VCA0465	hypothetical protein		724.884	2203.1	150.35	129.002	2182.59	30.8255	780.806	1026.11	0.760936	0.21
VCA0485	mazG-related protein		1725.24	48.8545	103.612	168.516	22.472	33.6797	74.8892	625.903	0.11965	0.46
VCA0538	cytochrome b561, putative	yceJ_2	19.4244	1623.83	1087.36	1599.16	1867.98	340.222	1269.12	910.206	1.39432	0.42
<missing>	<missing>	<missing>	113.898	429131	1375.68	4.06763	479209	1207.33	160140	143540	1.11565	0.71
VC0033	conserved hypothetical protein	yihG	331.981	3766.45	29.8448	715.321	2348.32	19.9795	1027.87	1376.09	0.746952	0.84
VC0072	EAL domain containing protein	pdeB_1	2117.26	802.609	154.292	590912	550.564	63.3636	197175	1024.72	192.418	0.87
VC0082	conserved hypothetical protein	rmuC	14.1269	446.669	139.651	1943.75	314.608	264.3	840.884	200.149	4.20129	0.87
VC0089	cytochrome c551 peroxidase	ccp	618.05	2363.63	1663.43	520.075	2073.04	1826.13	1473.08	1548.37	0.951377	0.49
VC0453	conserved hypothetical protein	trmB	1.06587e+06	4001.41	16.8933	320.18	4230.35	22.2629	1524.26	356630	0.00427408	0.64
VC1029	GGDEF family protein	cph2_1	1350	1049.21	965.733	2606.77	980.34	485.787	1357.63	1121.65	1.21039	0.58
VC2190	flagellar hook-associated protein FlgL	flgL	310.791	11871.6	486353	2283.68	12854	687724	234287	166179	1.40985	0.43
VC2335	hypothetical protein		301.962	11.632	1868.4	1270.84	5.618	1066.33	780.932	727.33	1.0737	0.53
VCA0013	maltodextrin phosphorylase	malP	1693.46	90362.2	388.546	5063.62	89362.7	372.761	31599.7	30814.7	1.02547	0.52
VCA0403	hypothetical protein		4491.46	2759.11	264.098	9.29744	2151.69	336.797	832.596	2504.89	0.332388	0.91
VCA0685	iron(III) ABC transporter, periplasmic iron-compound-binding protein	potD_3	1419.75	483.892	1747.33	12621.9	1039.33	1046.36	4902.51	1216.99	4.02839	0.37
VCA0788	DnaJ-related protein	dnaJ_2	1919.49	48.8545	3602.77	610.725	168.54	3043.74	1274.33	1857.04	0.686218	0.85
VCA1078	transcriptional regulator, LuxR family	vqmA	0.882929	134.931	1200.55	593.293	92.6969	1497.89	727.961	445.455	1.6342	0.4
VC0323	transcription antitermination protein NusG	nusG	11193.8	25.5904	5930.67	53.4603	78.652	15065.7	5065.93	5716.68	0.886168	0.67
VC0402	MSHA biogenesis protein MshL	mshL	313.44	72.1185	11.2622	28.4734	30.899	10.846	23.4061	132.273	0.176953	0.55
VC0741	tRNA guanosine transglycosylase	tgt	916.48	3243.01	32038.1	32.541	4485.97	286540	97019.6	12065.9	8.04083	0.29
VC0908	D-glycero-beta-D-manno-heptose 1,7-bisphosphate 7-phosphatase	gmhB	89.1758	825.873	1162.82	40.0952	544.946	7502.02	2695.69	692.623	3.89199	0.24
VC1778	conserved hypothetical protein	siaQ	83.8782	1393.52	430.779	7122.42	1598.32	585.114	3101.95	636.058	4.87684	0.1
VC1800	hypothetical protein		105.068	17489.9	64.7576	493.345	23087.2	148.99	7909.83	5886.58	1.34371	0.42
VC1815	SDR family oxidoreductase	csgA	47.6781	27.9168	42.2332	2037.3	50.562	81.6306	723.164	39.2761	18.4123	0.47
VC1987	outer membrane lipoprotein Slp, putative	slp	7789.2	325.696	61.3789	4.06763	488.766	114.739	202.524	2725.42	0.0743093	0.5
VC2022	malonyl CoA-acyl carrier protein transacylase	fabD	274.591	358.266	51.243	41671.7	365.17	64.5053	14033.8	228.033	61.5427	1
VC2092	citrate synthase	gltA	2086.36	1891.37	7156	45.325	1803.38	610.802	819.835	3711.24	0.220906	1
VC2234	ribonuclease HI	rnhA_2	6.1805	6002.12	220.176	745.538	4932.6	231.191	1969.78	2076.16	0.94876	1.44626e-05
VC2311	tRNA cyclic N6-threonylcarbamoyladenosine(37) synthase	tcdA	10257.9	458.301	1862.77	880.932	264.046	795.755	646.911	4192.98	0.154284	6.17172e-11
VC2638	dihydrolipoyl dehydrogenase	lpd	28.2537	144.237	1.12622	1405.07	115.169	9.70433	509.983	57.8723	8.81221	0.00036251
VC2673	1,4-dihydroxy-2-naphthoate octaprenyltransferase	menA	649.835	9.30561	7525.4	9475.25	14.045	1483.62	3657.64	2728.18	1.34069	3.08601e-05
VC2713	osmolarity sensor protein EnvZ	envZ_1	753.138	3198.8	40.5439	449.182	3716.3	54.8009	1406.76	1330.83	1.05706	4.21598e-05
VCA0036	sodium/dicarboxylate symporter	sstT	2220.57	311.738	2686.6	256.842	224.72	609.09	363.55	1739.63	0.208981	7.55622e-05
VCA0549	phnA protein		2667.33	288.474	2848.77	31.9599	120.787	649.049	267.265	1934.86	0.138132	0.000302662
VCA0728	hypothetical protein		283.42	325.696	1699.46	6350.73	261.237	3382.82	3331.59	769.527	4.3294	0.000654463
VCA0805	exoribonuclease II	rnb	156.278	176.807	7706.15	300.423	143.259	1689.12	710.936	2679.75	0.2653	0.00185187
VCA0960	GGDEF family protein	ydaM_4	30.0196	2189.15	364.332	227.206	1943.83	307.684	826.239	861.166	0.959443	0.000195069
VCA1054	conserved hypothetical protein		10438	274.516	198.215	406.182	70.225	63.3636	179.923	3636.9	0.0494716	5.78603e-05
VCA1106	hypothetical protein		282.537	407.121	21.3982	38.933	278.091	33.6797	116.901	237.019	0.493215	0.00346287
<missing>	<missing>	<missing>	125.376	4310.83	3120.75	278.342	4994.4	1246.72	2173.15	2518.98	0.86271	2.64099e-09
VC2415	pyruvate dehydrogenase complex repressor	pdhR	240.157	2307.79	568.178	204.544	1946.64	328.806	826.662	1038.71	0.795855	5.76105e-05
VC1426	spermidine/putrescine ABC transporter, permease protein	ydcV	26.4879	1528.45	434.157	459.061	1331.47	223.2	671.242	663.031	1.01238	0.0023748
VC1082	response regulator	cheY_1	113.898	1079.45	291.128	4102.49	811.8	102.752	1672.35	494.826	3.37967	0.00339242
VC1511	formate dehydrogenase, cytochrome B556 subunit	fdoI	73.2831	1016.64	54.0585	1525.94	1039.33	131.294	898.855	381.327	2.35718	2.64099e-09
VC0036	cytochrome c oxidase accessory protein		176.586	1184.14	403.75	812.945	792.138	2318.76	1307.95	588.158	2.2238	5.76105e-05
VC0702	conserved hypothetical protein		4386.39	321.044	205.535	652.564	379.215	94.1891	375.323	1637.66	0.229183	0.0023748
VC1645	conserved hypothetical protein	yihX	1062.16	111.667	484.274	715.903	120.787	166.115	334.268	552.702	0.60479	0.00339242
VC2439	methyl-accepting chemotaxis protein	mcpH_1	543.001	1288.83	4103.94	2187.22	825.845	5311.69	2774.92	1978.59	1.40247	0.00470344
VCA0283	hypothetical protein		1146.92	1281.85	1169.02	370.735	1679.78	1697.69	1249.4	1199.26	1.04181	4.18196e-05
VCA0687	iron(III) ABC transporter, ATP-binding protein	potA_2	1462.13	8465.78	455.556	123.772	8474.75	870.536	3156.35	3461.16	0.911936	0.00240186
<missing>	<missing>	<missing>	407.913	891.012	785.538	866.986	1033.71	1572.1	1157.6	694.821	1.66604	0.0051734
VC0471	sprT protein, putative	sprT	613.635	965.457	1059.21	2871.75	1250	1731.37	1951.04	879.434	2.21852	0.00856189
VC1665	ABC transporter, permease protein, putative	ynjC	165.108	583.927	849.169	9481.06	294.945	329.947	3368.65	532.735	6.32332	2.41433e-05
VCA0499	hypothetical protein		493.557	407.121	337.303	937.879	351.125	502.913	597.305	412.66	1.44745	2.99062e-08
VCA0981	hypothetical protein		6758.82	2984.78	88.4082	1388.22	3943.83	142.14	1824.73	3277.33	0.556773	1.44626e-05
VC0005	conserved hypothetical protein		13347.2	381.53	644.76	362.6	410.114	536.022	436.245	4791.17	0.0910518	6.17172e-11
VC0449	methyl-accepting chemotaxis protein	mcpP_1	756.67	328.023	6406.5	443.953	202.248	16238.2	5628.13	2497.06	2.2539	0.00036251
VC0476	D-erythrose 4-phosphate dehydrogenase	epd	791.987	949.173	9060.43	6883.01	865.171	8727.62	5491.93	3600.53	1.52531	0.00649643
VCA0311	hypothetical protein	parE-1	219.849	749.102	841.286	625.834	463.485	742.096	610.471	603.412	1.0117	0.00019799
VCA0443	lipoprotein Blc	blc_4	210.137	579.274	1275.44	635.712	424.159	669.028	576.3	688.285	0.837298	0.000569338
VCA1091	chemotaxis protein methyltransferase CheR	cheR_2	9015.58	293.127	327.167	1825.78	314.608	191.232	777.208	3211.96	0.241973	3.08601e-05
VCA0586	conserved hypothetical protein	comR_1	497.972	107.015	359.827	1054.68	19.663	154.128	409.489	321.604	1.27327	4.21598e-05
VC2292	NADH:ubiquinone oxidoreductase, Na translocating, hydrophobic membrane protein NqrD	nqrD	265.761	41.8753	12918.9	55362.2	16.854	16275.3	23884.8	4408.83	5.41748	7.55622e-05
VC0383	hypothetical protein		944.734	148.89	935.888	39546.6	50.562	577.122	13391.4	676.504	19.7951	0.000302662
VC1993	2,4-dienoyl-CoA reductase	fadH	543.884	495.524	770.897	17.4327	221.911	272.292	170.545	603.435	0.282624	0.000654463
VC2199	flagellar basal-body rod protein FlgC	flgC	19156	1114.35	1072.72	15.6894	561.8	559.997	379.162	7114.36	0.0532953	0.000813447
VCA0239	transcriptional regulator	czcR	8202.41	2659.08	826.645	54.6224	2146.07	361.344	854.014	3896.04	0.2192	0.000195069
VCA0545	5`-nucleotidase, putative		31.7854	97.7089	66239.7	227.206	28.09	6412.28	2222.53	22123.1	0.100462	5.78603e-05
VC2545	inorganic diphosphatase	ppa	53.8586	120.973	24.2137	3802.65	44.944	17.1253	1288.24	66.3484	19.4163	2.64099e-09
VC1725	alpha/beta-hydrolase, putative	catD_2	235.742	90.7297	7.88353	16.2705	56.18	14.8419	29.0975	111.452	0.261077	5.76105e-05
VC0467	conserved hypothetical protein		1062.16	100.035	32.0972	49.9737	50.562	27.4005	42.6454	398.099	0.107123	0.0023748
VC1414	thermostable carboxypeptidase 1		3686.23	165.175	126.7	18.5949	120.787	168.399	102.593	1326.03	0.0773687	0.00339242
VC1995	L-asparaginase I	ansA	30.0196	141.911	875.635	35.4465	95.5059	742.667	291.206	349.188	0.833952	0.61
VC2552	hypothetical protein		89.1758	446.669	2782.32	41.2574	497.193	2706.37	1081.61	1106.06	0.977894	0.18
VCA0015	hypothetical protein	glgB	45.0294	211.703	11.2622	45.9061	247.192	5.70843	99.6021	89.3314	1.11497	0.29
VCA0420	hypothetical protein		65.3367	267.536	37.7283	67.9875	311.799	38.8173	139.535	123.534	1.12953	0.67
VCA0666	L-serine dehydratase 1	sdaA_2	40.6147	93.0561	100.797	306.815	160.113	131.865	199.598	78.1558	2.55384	0.68
VCA0608	conserved hypothetical protein	yjjG	94.4734	162.848	55.1847	239.99	132.023	66.7886	146.267	104.169	1.40414	0.5
VC0038	hypothetical protein		339.927	900.318	56.8741	156.313	707.868	61.0802	308.42	432.373	0.71332	0.98
VC0081	conserved hypothetical protein		218.083	74.4449	110.369	148.759	165.731	118.165	144.218	134.299	1.07386	0.19
VC0330	regulator of sigma D	rsd	263.996	60.4865	163.302	144.11	22.472	199.224	121.935	162.595	0.749936	0.79
VC0494	conserved hypothetical protein		189.83	141.911	549.595	432.331	162.922	634.207	409.82	293.778	1.395	0.14
VC1716	mukF protein	mukF	86.527	34.896	332.235	92.3933	53.371	352.781	166.182	151.219	1.09895	0.41
VC1750	hypothetical protein		169.522	428.058	382.351	18.0138	362.361	388.744	256.373	326.644	0.78487	0.68
VC2058	hypothetical protein		648.07	107.015	341.807	122.029	56.18	187.807	122.005	365.631	0.333685	0.53
VCA0253	antibiotic acetyltransferase	cat_1	144.8	337.328	213.982	48.8115	123.596	111.885	94.7642	232.037	0.408402	0.06
VCA0266	transcriptional regulator, AraC/XylS family	nimR_1	16.7756	502.503	106.991	271.95	303.372	184.953	253.425	208.757	1.21397	0.61
VCA0287	threonyl-tRNA synthetase	thrS	90.0587	9733.67	467.381	19.7571	9516.89	848.273	3461.64	3430.37	1.00912	0.17
VCA0343	hypothetical protein		48.5611	1986.75	95.1655	120.286	2901.7	150.703	1057.56	710.158	1.48919	0.31
VC1935	CDP-diacylglycerol--glycerol-3-phosphate 3-phosphatidyltransferase-related protein		38.8489	1346.99	152.04	26882.4	780.902	134.148	9265.81	512.625	18.0752	0.69
VC2174	UDP-sugar hydrolase	mggB	82.9953	604.865	64.1945	4508.09	533.71	79.918	1707.24	250.685	6.81031	0.6
VCA0824	diaminobutyrate--pyruvate aminotransferase	ectB	128.908	8717.03	356.448	1800.22	15457.9	450.966	5903.03	3067.46	1.9244	0.47
VC1709	zinc protease, insulinase family		14930.3	3042.94	47.8643	1397.52	3530.91	56.5135	1661.65	6007.04	0.276617	0.65
VC2324	transcriptional regulator, LysR family	cysL_1	562.425	721.185	14741.1	3919.45	516.856	10396.2	4944.17	5341.56	0.925603	0.13
VC1544	tonB2 protein	tonB	364.649	800.283	2326.21	1735.72	764.048	2534.54	1678.1	1163.71	1.44202	0.65
VC1553	glycerol-3-phosphate regulon repressor	glpR_1	7418.37	774.692	1183.09	2057.06	1073.04	798.039	1309.38	3125.38	0.418949	0.45
VC0506	hypothetical protein		797.284	8807.76	472.449	972.163	11632.1	199.224	4267.82	3359.17	1.2705	0.81
VC1838	tolR membrane protein	exbD_2	903.236	9182.31	18983	1241.21	11578.7	8127.66	6982.52	9689.51	0.720627	4.9e-08
VCA0004	hypothetical protein		286.069	1765.74	3466.5	2413.27	2112.37	2336.46	2287.36	1839.44	1.24351	0.34
VCA0301	oxidoreductase, short-chain dehydrogenase/reductase family	gdhI	430.869	16894.3	1049.64	15137.4	27609.6	491.496	14412.8	6124.95	2.35314	0.38
VC1906	hypothetical protein		514.747	2272.9	1534.47	3953.15	2853.94	662.178	2489.76	1440.71	1.72815	0.1
VC0039	SpoOM-related protein	spo0M	802.582	3229.05	727.538	2355.16	3988.78	313.964	2219.3	1586.39	1.39896	0.04
VC1372	GGDEF family protein	ycdT_1	10579.2	4003.74	670.663	20730.4	1693.83	369.906	7598.04	5084.55	1.49434	0.02
VCA0544	conserved hypothetical protein	recF_3	23978.6	1914.63	1426.36	2925.21	1196.63	771.209	1631.02	9106.52	0.179104	0.63
VC1524	ABC transporter, permease protein	tupB	1658.14	12409	1731	5503.5	15783.8	1056.06	7447.77	5266.06	1.4143	0.26
VC2504	2-hydroxyacid dehydrogenase family protein		14249.6	5899.76	17636.6	2960.07	6803.39	7322.77	5695.41	12595.3	0.452185	0.73
VC0503	conserved hypothetical protein	mepM_1	2189.66	3875.79	4193.48	1195.88	4182.6	35941.4	13773.3	3419.64	4.0277	0.72
VC0563	tRNA (guanine-N1)-methyltransferase	trmD	4646.85	5490.31	2305.93	37104.9	7210.7	1894.63	15403.4	4147.7	3.71372	0.76
VC0880	conserved hypothetical protein	abgT_2	565.957	2626.51	15750.2	60703.5	2126.41	10195.3	24341.7	6314.21	3.85507	0.25
VC1379	hypothetical protein		1075.41	5911.39	2888.75	26583.7	5721.93	1880.36	11395.3	3291.85	3.46168	0.19
VC1651	response regulator VieB	bepA_2	24142.8	844.484	7002.27	15099.6	1286.52	4095.8	6827.31	10663.2	0.64027	0.24
VCA0755	hypothetical protein		5309.93	18636.8	1442.69	1752.57	37435.5	649.619	13279.2	8463.15	1.56907	0.91
VC1274	conserved hypothetical protein		4283.09	1295.81	996.704	7798.22	2988.77	687.295	3824.76	2191.87	1.74498	0.59
VC2042	histone deacetylase/AcuC/AphA family protein	acuC	8712.74	262.884	31910.9	1831.59	286.518	17240	6452.71	13628.8	0.473461	0.05
VC0094	4-hydroxybenzoate octaprenyltransferase	ubiA	980.051	897.992	70061	8381.64	851.126	7644.73	5625.83	23979.7	0.234608	0.79
VC0389	Na+/H+ antiporter, putative	nhaP	7447.5	2468.31	24156.8	2329.59	2705.07	6638.9	3891.19	11357.6	0.342608	0.62
VC0584	hypothetical protein		1779.1	2884.74	73797.2	362.019	2679.78	14101	5714.26	26153.7	0.218488	0.63
VC1062	transcriptional regulator, AsnC family	decR	77288	223.335	1236.03	1557.9	247.192	928.191	911.095	26249.1	0.0347095	0.43
VCA0196	hypothetical protein		11290	451.322	5025.19	4848.03	589.89	5258.61	3565.51	5588.84	0.637969	0.63
VCA0381	hypothetical protein		473.25	1125.98	1944.98	470.683	1235.96	1386.58	1031.07	1181.4	0.872753	0.17
VC0055	coproporphyrinogen III oxidase, aerobic	hemF	6046.29	472.26	3165.8	703.119	758.43	18376.6	6612.71	3228.12	2.04847	0.25
VC2060	conserved hypothetical protein		357.586	1433.06	325.477	1041.31	1182.59	838.568	1020.82	705.376	1.4472	0.81
VCA0638	transporter, AcrB/D/F family	swrC_2	253.4	14889	3791.42	666.51	19219.2	1759.34	7215	6311.27	1.14319	0.4
VC0644	ribosome-binding factor A	rbfA	1063.05	8656.55	11627.1	613.631	10207.9	4465.13	5095.55	7115.56	0.716114	0.74
VC0159	RNA-binding protein		1058.63	1395.84	1230.96	1036.66	969.104	4882.99	2296.25	1228.48	1.86919	0.63
VC0319	birA bifunctional protein	birA	775.211	476.913	380.662	8890.09	373.597	494.921	3252.87	544.262	5.97666	0.34
VC0022	conserved hypothetical protein		364.649	600.212	865.499	17408.3	455.058	1619.48	6494.28	610.12	10.6443	0.97
VC0961	phoH family protein	ybeZ	5167.78	4717.95	433.031	768.782	4828.67	688.437	2095.3	3439.59	0.609171	0.7
VC0230	hypothetical protein	ispD_2	769.031	5180.9	30637.1	2141.32	3275.29	93455	32957.2	12195.7	2.70237	0.86
VC0780	4'-phosphopantetheinyl transferase	entD	366.415	6237.09	7853.13	4344.81	8095.53	3808.66	5416.34	4818.88	1.12398	0.69
VC1968	transcriptional regulator, HTH_3 family	sutR	27724	7998.17	1619.5	1149.98	11825.9	1287.25	4754.37	12447.2	0.381963	0.36
VC2705	sodium/solute symporter, putative	actP	1642.25	672.331	2517.1	3735.24	424.159	529.171	1562.86	1610.56	0.970383	0.23
VCA0047	conserved hypothetical protein	yiaV	5513.89	5692.71	429.653	14961.9	6733.17	360.202	7351.76	3878.75	1.89539	0.79
VCA0096	hypothetical protein		1899.18	2507.86	21513.6	8677.41	3452.26	2286.8	4805.49	8640.21	0.556177	0.29
VCA0570	Sui1 family protein	sui1	14842.9	1088.76	1662.86	835.026	1390.45	448.683	891.388	5864.84	0.151988	0.22
VCA0915	hemin ABC transporter, ATP-binding protein HutD	hmuV	7059.01	1519.14	4051.01	14855.6	1404.5	4155.17	6805.07	4209.72	1.61651	0.37
VC1506	hypothetical protein		5549.21	1079.45	13652.6	1864.14	988.767	4728.29	2527.07	6760.42	0.373803	0.84
VC2725	type II secretion system protein GspL	gspL	3113.21	232.64	11137.7	6067.74	129.214	17387.3	7861.42	4827.86	1.62834	0.82
VC1776	dihydrodipicolinate synthase family protein	nanA	1561.9	258.231	394.74	1814.16	188.203	460.67	821.012	738.29	1.11204	0.93
VC0341	oligoribonuclease	orn	650.718	1502.86	7806.39	1493.98	1910.12	4491.96	2632.02	3319.99	0.792781	0.9
VCA0055	conserved hypothetical protein		2797.12	411.773	3752	178.395	412.923	2102.99	898.101	2320.3	0.387063	0.87
VC2073	conserved hypothetical protein		586.265	309.412	910.548	3153.57	292.136	589.681	1345.13	602.075	2.23416	0.75
VC0266	conserved hypothetical protein		169.522	921.256	3236.75	443.953	1073.04	1146.82	887.938	1442.51	0.61555	0.38
VC0589	ABC transporter, ATP-binding protein	ybhF_1	346.991	3671.06	1447.19	320.762	3679.79	291.701	1430.75	1821.75	0.785372	0.75
VC2031	SulP family inorganic anion transporter	bicA_2	2197.61	325.696	873.946	338.194	314.608	369.906	340.903	1132.42	0.30104	0.25
VC2334	conserved hypothetical protein	zntB	402.615	814.241	231.438	1016.91	351.125	375.615	581.216	482.765	1.20393	0.92
VCA0319	conserved hypothetical protein	TA_module	274.591	58.1601	1039.5	3481.31	50.562	1128.56	1553.48	457.417	3.39619	0.34
VCA0355	conserved hypothetical protein	leuE_1	260.464	4831.94	2974.34	337.613	4176.98	3124.22	2546.27	2688.92	0.946951	0.34
VCA0958	hypothetical protein		865.27	688.615	390.798	479.98	988.767	514.33	661.026	648.228	1.01974	0.74
VC0701	trp operon repressor, putative	trpR	4024.39	1474.94	283.807	17.4327	974.722	267.725	419.96	1927.71	0.217854	0.76
VC0139	DPS family protein	dps	229.561	886.36	388.546	3986.28	547.755	408.153	1647.39	501.489	3.28501	0.6
VC0569	hypothetical protein		312.557	204.723	1488.86	650.239	213.484	1008.11	623.944	668.714	0.933051	0.18
VC0614	conserved hypothetical protein	gspK_1	53.8586	172.154	4545.42	963.447	70.225	4060.41	1698.03	1590.48	1.06762	0.87
VC0752	chaperone protein HscA	hscA_1	5980.07	27.9168	431.342	416.641	44.944	387.602	283.063	2146.44	0.131875	0.99
VC1016	electron transport complex subunit RsxB	rsxB_1	1063.93	202.397	454.429	201.057	129.214	614.798	315.023	573.585	0.549217	0.76
VC1195	OmpA family protein	yiaD_1	975.636	195.418	14.6408	157.475	117.978	17.6961	97.7165	395.232	0.247238	0.75
VC1305	hypothetical protein		271.942	181.459	4676.62	45.9061	550.564	7840.53	2812.33	1710.01	1.64463	0.74
VC0019	valine-pyruvate aminotransferase	avtA	51.2099	95.3825	540.022	173.165	224.72	558.284	318.723	228.871	1.39259	0.88
VC0187	conserved hypothetical protein	rlmJ	141.269	11499.4	518.061	2109.36	13626.5	452.679	5396.16	4052.91	1.33143	0.82
VC0208	conserved hypothetical protein		209.254	1372.58	338.429	4023.47	1595.51	272.292	1963.76	640.087	3.06795	0.96
VC0562	16S rRNA processing protein RimM	rimM	567.723	1137.61	76.0198	199.314	488.766	114.739	267.606	593.785	0.450679	0.96
VC0705	chorismate mutase/prephenate dehydratase	pheA	4366.96	6332.47	197.651	16411.1	5629.23	283.709	7441.36	3632.36	2.04863	0.07
VC0708	conserved hypothetical protein	bamD	18216.6	558.337	132.331	1517.81	674.16	302.547	831.504	6302.42	0.131934	0.4
VC0727	phosphate transport system regulatory protein PhoU	phoU	99.7709	502.503	152.603	732.754	603.935	998.975	778.555	251.626	3.0941	0.33
VC0882	conserved hypothetical protein		7816.57	718.859	3719.34	7457.12	758.43	13014.1	7076.54	4084.92	1.73236	0.94
VC1105	conserved hypothetical protein	dusC	2782.99	7967.93	13228	1227.26	44146.2	31165.7	25513.1	7992.98	3.19194	0.95
VC1153	conserved hypothetical protein	tfoX1_1	370.83	1188.79	131.205	561.914	949.441	305.972	605.776	563.609	1.07482	0.73
VC1627	Na+/H+ antiporter protein	nhaA	9985.92	937.541	13925.1	335.289	646.07	3861.18	1614.18	8282.87	0.194882	0.38
VC1699	hypothetical protein		1063.93	11757.6	3202.97	35710.3	10780.9	6005.27	17498.8	5341.51	3.27601	0.7
VC1862	amino acid ABC transporter, permease protein	hisQ	596.86	10461.8	1413.4	2043.69	10831.5	562.851	4479.35	4157.37	1.07745	0.00185187
VC1973	naphthoate synthase	menB	260.464	1442.37	10289.1	1382.41	1918.55	8342.3	3881.09	3997.32	0.970921	0.08
VC2133	flagellar M-ring protein FliF	fliF	48122.3	1114.35	2035.64	2755.53	859.553	1660.01	1758.36	17090.7	0.102884	0.06
VCA0046	hypothetical protein		762.85	607.191	594.081	2470.21	1401.69	379.04	1416.98	654.707	2.1643	0.03
VCA0105	conserved hypothetical protein	PAAR	495.323	732.817	251.71	3169.84	870.789	222.629	1421.09	493.283	2.88088	0.17
VCA0176	methyl-accepting chemotaxis protein	mcpH_2	7053.72	1765.74	17726.7	1283.05	1654.5	9763.7	4233.75	8848.71	0.478459	0.62
VCA0177	hypothetical protein		8953.78	4904.06	1874.03	928.581	5286.53	763.217	2326.11	5243.95	0.44358	0.55
VCA0238	sensor histidine kinase	walK	3865.46	1868.1	1118.34	853.04	1721.92	782.055	1119	2283.97	0.489939	0.57
VCA0304	hypothetical protein		1694.34	2884.74	1190.98	2365.04	2359.56	5923.64	3549.41	1923.35	1.84543	0.89
VCA0481	conserved hypothetical protein		1890.35	258.231	1410.59	6920.78	244.383	10996.1	6053.77	1186.39	5.10268	0.38
VCA0525	hypothetical protein		918.246	502.503	4249.22	1208.67	174.158	3107.67	1496.83	1889.99	0.791978	0.06
VCA0554	oxalate/formate antiporter, putative	yhjX	1336.75	3194.15	5364.18	1799.05	3168.55	1632.04	2199.88	3298.36	0.666962	0.17
VCA0601	ABC transporter, permease protein	potH	4271.61	3685.02	1194.36	155.732	2963.49	7485.46	3534.9	3050.33	1.15886	0.49
VCA0735	hypothetical protein		932.373	397.815	690.372	363.762	219.102	1794.16	792.341	673.52	1.17642	0.72
VCA0753	conserved hypothetical protein	ycaD	913.831	467.607	2555.39	3089.65	294.945	1289.53	1558.04	1312.28	1.18728	0.53
VCA0817	hypothetical protein		357.586	732.817	7614.93	4251.83	612.362	4650.09	3171.43	2901.78	1.09293	0.88
VCA0892	hypothetical protein		109.483	5255.35	2130.24	280.085	4727.54	2288.51	2432.05	2498.36	0.973458	0.95
VC0098	methyl-accepting chemotaxis protein	tar_1	3866.34	574.622	2546.38	446.858	165.731	2387.27	999.951	2329.12	0.429327	0.61
VCA0031	methyl-accepting chemotaxis protein	pctC_3	3797.48	2659.08	120.505	987.271	3044.95	315.105	1449.11	2192.35	0.660984	0.01
VCA0976	hypothetical protein		633.943	2314.77	121.632	3238.99	2042.14	122.16	1801.1	1023.45	1.75983	0.0165021
VC0135	alpha/beta fold hydrolase	pldB	516.513	290.8	3611.22	133.651	244.383	3928.54	1435.53	1472.85	0.974661	0.0369512
VC0154	tRNA (uracil-5-)-methyltransferase	trmA	935.904	428.058	4992.53	2024.52	154.495	3406.79	1861.93	2118.83	0.878756	4.94369e-05
VC0045	methionyl-tRNA formyltransferase	fmt	6465.69	146.563	1225.33	113.312	191.012	837.998	380.774	2612.53	0.145749	0.0112052
VC0078	ferritin	ftnA	1696.99	1770.39	2570.6	706.024	2943.83	2596.19	2082.02	2012.66	1.03446	0.00111176
VC0113	methyltransferase-related protein	ubiG_2	206.605	88.4033	121.069	492.764	70.225	92.4766	218.489	138.692	1.57535	0.0122969
VC0167	ATP-dependent DNA helicase Rep	rep	122.727	781.672	1568.26	184.787	387.642	4126.62	1566.35	824.22	1.9004	0.0384956
VC0369	ribosomal protein L9	rplI	752.255	4264.3	1437.06	5246.66	3674.17	1287.25	3402.69	2151.2	1.58176	0.0368853
VC0639	phosphoglucomutase/phosphomannomutase family protein MrsA	glmM	601.274	1686.64	84.4664	138.299	1264.05	94.7599	499.036	790.794	0.631057	5.70722e-05
VC0770	conserved hypothetical protein	satP	114.781	1356.29	103.049	299.842	2595.51	79.918	991.758	524.708	1.89012	0.0348636
VC1055	conserved hypothetical protein	ybaB	4878.18	2154.25	793.984	1952.46	3348.33	433.841	1911.54	2608.8	0.732727	0.0456247
VC1079	conserved hypothetical protein	ywlC	86.527	309.412	436.973	2203.49	505.62	382.465	1030.53	277.637	3.71177	0.0480122
VC1154	hypothetical protein		784.923	414.1	131.768	1399.85	530.901	88.4807	673.076	443.597	1.51731	0.00455088
VC1194	conserved hypothetical protein	esiB	571.255	588.58	347.439	2684.63	820.227	610.802	1371.89	502.424	2.73054	0.0409364
VC1276	cache domain-containing protein	nreB	512.981	341.981	114.874	489.859	623.598	102.752	405.403	323.279	1.25403	0.00185187
VC1602	chemotaxis protein CheV	cheV_1	3895.48	565.316	424.021	554.36	974.722	682.157	737.08	1628.27	0.452676	0.000686107
VC1708	conserved hypothetical protein		7253.26	2037.93	2465.86	849.553	3084.28	7098.43	3677.42	3919.01	0.938354	0.00072589
VC1736	arginyl-tRNA-protein transferase-related protein	ate	2075.76	176.807	991.636	493.926	115.169	752.371	453.822	1081.4	0.419661	0.00627645
VC1754	paraquat-inducible protein B	pqiB_2	2172.89	93.0561	1328.94	514.264	73.034	8003.79	2863.7	1198.29	2.38981	0.00325247
VC1839	tolQ protein	tolQ	3347.18	55456.8	2265.39	1682.25	128304	18466.2	49484.1	20356.5	2.43088	1.80137e-05
VC1858	conserved hypothetical protein		1751.73	1235.32	523.129	77.866	2286.52	4590.72	2318.37	1170.06	1.98141	0.49
VC1863	amino acid ABC transporter, periplasmic amino acid-binding protein	argT	1494.8	1621.5	613.226	45.9061	2853.94	4882.99	2594.28	1243.18	2.08682	0.55
VC2046	hypothetical protein		3746.27	2426.44	934.762	117933	4862.38	6438.54	43077.9	2369.16	18.1828	0.08
VC2239	nitrogen regulatory protein P-II	glnB_2	128.908	3140.64	551.284	4527.85	6213.5	3430.77	4724.04	1273.61	3.70917	0.63
VC2264	conserved hypothetical protein		81.2294	246.599	840.159	4252.41	247.192	3774.99	2758.2	389.329	7.08449	0.49
VC2384	conserved hypothetical protein		248217	4389.92	2104.34	5929.44	5803.39	6520.74	6084.52	84903.7	0.0716638	0.85
VC2488	conserved hypothetical protein		6225.53	3596.62	99.6704	7702.34	3244.39	270.58	3739.11	3307.27	1.13057	0.86
VC2570	ribosomal protein L17	rplQ	6244.07	1947.2	81.0878	288.221	1407.31	147.278	614.269	2757.45	0.222767	0.6
VC2587	ribosomal protein S17	rpsQ	7848.35	311.738	127895	22898.4	92.6969	162566	61852.5	45351.6	1.36385	0.54
VC2591	ribosomal protein L22	rplV	11425.1	823.547	5444.71	10778.1	730.34	6221.05	5909.81	5897.78	1.00204	0.55
VC2593	ribosomal protein L2	rplB	246.337	230.314	5247.05	1403.91	143.259	6259.86	2602.35	1907.9	1.36398	0.0165021
VC2759	fatty oxidation complex, beta subunit	fadA	11009.2	330.349	6418.89	153.408	294.945	9823.64	3424	5919.49	0.578428	0.0369512
VCA0284	hypothetical protein	PAAR2	1498.33	418.753	6844.03	1250.51	463.485	9755.71	3823.23	2920.37	1.30916	4.94369e-05
VCA0291	site-specific recombinase IntI4	xerD_2	1886.82	400.141	230.875	249.869	193.821	345.931	263.207	839.278	0.313611	0.000719276
VCA0317	lipoprotein Blc	blc_1	115.664	1025.94	23810	364.343	646.07	2873.05	1294.49	8317.19	0.15564	0.0306636
VCA0495	hypothetical protein		1643.13	1865.78	19402.5	481.142	1679.78	1175.37	1112.1	7637.14	0.145617	0.0112052
VCA0682	transcriptional regulator UhpA	uhpA	370.83	2398.52	763.013	338.194	2575.85	3060.86	1991.64	1177.46	1.69147	0.00111176
VCA0709	sensor protein TorS	torS_2	760.201	7746.92	127.263	705.443	9626.44	295.697	3542.53	2878.13	1.23084	0.0122969
VCA0785	GGDEF family protein		247.22	153.543	778.217	1416.12	44.944	2504.86	1321.97	392.993	3.36386	0.0384956
VCA0903	conserved hypothetical protein	glxK	150.098	234.967	246.642	2144.8	151.686	763.788	1020.09	210.569	4.84446	0.0368853
VCA0989	conserved hypothetical protein	mepA_3	337.279	125.626	497.226	19403.7	106.742	1239.87	6916.79	320.043	21.612	5.70722e-05
VCA1069	methyl-accepting chemotaxis protein	pctB_5	854.675	663.025	279.302	102.853	578.654	311.68	331.062	599.001	0.552691	0.0348636
VC2111	conserved hypothetical protein	nfr1	9749.3	1805.29	754.567	301.004	1398.88	249.458	649.781	4103.05	0.158365	0.0480122
VC0737	CBS domain-containing protein	guaB_1	52.9757	11736.7	1020.35	586.32	9331.49	736.958	3551.59	4270.01	0.831752	0.00455088
VC0658	EAL domain-containing protein	gmr	163.342	221.008	1544.61	1951.88	210.675	1023.52	1062.03	642.987	1.65171	0.0409364
VC2594	ribosomal protein L23	rplW	84.7611	221.008	19264.5	1667.15	238.765	6581.82	2829.24	6523.44	0.433705	0.00185187
VC0327	ribosomal protein L7/L12	rplL	234.859	509.482	101.923	7253.16	997.194	50.805	2767.05	282.088	9.80919	0.000686107
VC0193	hypothetical protein		980.934	209.376	291.128	167.354	280.9	144.423	197.559	493.813	0.400069	0.00072589
VC0903	syd protein	syd	2093.42	595.559	132.331	130.745	682.587	84.4848	299.272	940.438	0.318226	0.00627645
VC1337	methylcitrate synthase	prpC	5340.83	67.4657	967.985	441.628	89.8879	160.407	230.641	2125.43	0.108515	0.00325247
VC0932	hypothetical protein		187.181	146.563	4019.48	196.408	154.495	477.796	276.233	1451.07	0.190365	1.80137e-05
VC2649	serine acetyltransferase	cysE_3	233.093	237.293	27.0293	539.832	351.125	1143.4	678.119	165.805	4.08985	0.41
VCA0510	hypothetical protein		942.968	5811.36	957.849	82.5147	8851.15	5556.02	4829.89	2570.72	1.87881	0.69
VC1465	hypothetical protein		393.786	991.048	201.593	83.0958	648.879	442.974	391.65	528.809	0.740626	0.91
VC0133	hypothetical protein		1248.46	7258.38	296.759	181.881	4952.26	537.734	1890.63	2934.53	0.644268	0.64
VC0316	hypothetical protein		132.439	779.345	900.975	20405	497.193	1533.86	7478.67	604.253	12.3767	1.92e-05
VC0340	conserved hypothetical protein	rsgA	209.254	9454.5	433.594	1364.98	9255.65	928.191	3849.61	3365.78	1.14375	0.49
VC0346	tRNA delta(2)-isopentenylpyrophosphate transferase	miaA	371.713	1570.32	1475.91	5670.85	657.306	2639.58	2989.25	1139.32	2.62372	0.5
VC0564	ribosomal protein L19	rplS	2781.22	500.177	197.651	747.281	533.71	476.083	585.691	1159.68	0.505044	0.29
VC0619	peptide ABC transporter, permease protein	dppB_1	360.235	590.906	204.409	11506.7	671.351	456.674	4211.59	385.183	10.934	0.5
VC0773	vibriobactin-specific isochorismate synthase	dhbC	2594.04	532.746	369.963	1684.58	393.26	768.926	948.921	1165.58	0.814116	0.75
VC1023	conserved hypothetical protein	ybhK	305.493	579.274	5378.26	1291.76	643.261	1139.97	1025	2087.68	0.490976	0.85
VC1152	hypothetical protein		14223.1	467.607	794.548	1162.76	441.013	452.679	685.484	5161.75	0.132801	0.2
VC1252	competence damage protein CinA, putative	pncC_2	631.294	402.468	3467.07	1007.61	382.024	2134.38	1174.67	1500.28	0.782971	0.38
VC1377	conserved hypothetical protein		1031.26	388.509	718.528	1244.69	376.406	263.159	628.086	712.766	0.881196	0.81
VC1526	molybdopterin-guanine dinucleotide biosynthesis protein A	mobA_1	1289.96	437.364	9465.87	837.35	491.575	17107.6	6145.51	3731.06	1.64712	0.68
VC1600	hypothetical protein		1268.77	604.865	582.818	947.176	469.103	315.676	577.318	818.817	0.705064	0.93
VC1621	TolC family outer membrane protein	bepC	1496.56	21361	1567.13	1009.35	29848.4	885.378	10581	8141.58	1.29963	0.74
VC1684	peptide ABC transporter, ATP-binding protein	sapF	835.25	832.852	1603.74	1203.44	831.463	1114.29	1049.73	1090.61	0.962513	0.17
VC1690	alpha-1,6-galactosidase, putative	galA	1047.15	1409.8	1363.85	640.942	2000.01	1138.83	1259.93	1273.6	0.989263	0.03
VC1843	cytochrome d ubiquinol oxidase, subunit II	cydB_1	1216.68	8156.37	1673.56	28962.1	9424.19	1290.68	13225.7	3682.2	3.59178	0.76
VC1861	amino acid ABC transporter, permease protein	hisM	1386.2	1405.15	1144.24	1099.42	963.486	777.488	946.799	1311.86	0.721722	0.00251
VC2065	chemotaxis protein CheY	cheY_4	414.093	1777.37	1435.37	1686.9	1587.08	805.46	1359.82	1208.94	1.1248	0.15
VC2098	hypothetical protein		91789.2	4976.18	1437.62	7113.12	6078.67	859.69	4683.83	32734.3	0.143086	0.14
VC2173	hypothetical protein		2556.08	4699.33	1761.41	1402.17	7766.88	1019.53	3396.19	3005.61	1.12995	0.09
VC2369	sensor histidine kinase FexB	arcB	1939.79	2147.27	674.605	1862.97	3039.34	417.857	1773.39	1587.22	1.11729	0.31
VC2574	ribosomal protein S13	rpsM	15249.9	3198.8	58468.8	2109.94	2797.76	91486.2	32131.3	25639.2	1.25321	0.9
VCA0077	sulfate permease family protein	dauA	784.041	451.322	2051.41	13134.4	356.743	1011.53	4834.22	1095.59	4.41243	0.67
VCA0568	hypothetical protein	vxrD	1448.89	2652.1	1947.8	2966.46	2567.42	4976.61	3503.5	2016.26	1.73762	0.13
VCA0730	hypothetical protein		12548.2	5783.44	10250.8	2360.97	6500.02	35250.1	14703.7	9527.49	1.54329	0.79
VCA0969	pirin-related protein	yhhW	7358.33	5874.17	1060.9	685.105	7735.98	572.556	2997.88	4764.46	0.629217	0.89
VCA1057	oxidoreductase, short-chain dehydrogenase/reductase family		3560.85	1307.44	1279.38	3348.82	2632.03	1054.35	2345.07	2049.22	1.14437	0.42
VCA1062	putrescine-ornithine antiporter	potE	4932.04	6986.19	3272.79	2663.72	8033.73	7057.9	5918.45	5063.67	1.16881	7e-08
VCA0281	integrase, putative	intS	419.391	3040.61	10317.9	9566.48	2910.12	5639.36	6038.65	4592.62	1.31486	0.39
VCA0330	hypothetical protein		2189.66	1109.69	4308.35	1248.18	1688.21	3110.52	2015.64	2535.9	0.79484	0.48
VC2595	ribosomal protein L4	rplD	15432.7	1044.56	2691.66	8625.7	1705.06	5233.49	5188.08	6389.64	0.811952	0.04
VC0324	ribosomal protein L11	rplK	5068.89	323.37	2282.28	2126.21	182.585	1978.54	1429.11	2558.18	0.558643	0.88
VC0358	conserved hypothetical protein	tusB	12803.3	341.981	3552.09	2159.91	303.372	45194.2	15885.8	5565.81	2.85418	0.58
VC1324	hypothetical protein		6630.79	137.258	7864.39	400.952	44.944	13203.6	4549.83	4877.48	0.932824	0.68
VC2438	glutamate-ammonia-ligase adenylyltransferase	glnE	940.319	4601.63	1177.46	453.25	3511.25	8405.66	4123.39	2239.8	1.84096	0.68
VC2690	conserved hypothetical protein	fieF	866.153	123.299	8910.65	583.995	207.866	8509.56	3100.47	3300.03	0.939528	0.81
VCA0996	ABC transporter, ATP-binding protein		95.3563	3908.36	11823	152.246	2404.5	4972.04	2509.6	5275.59	0.4757	0.93
VCA0298	hypothetical protein		84.7611	756.081	1600.36	7447.25	738.767	864.256	3016.76	813.733	3.7073	0.73
VC1342	MutT/nudix family protein	rppH_2	169.522	858.443	1495.62	427.101	702.25	762.075	630.475	841.195	0.7495	0.3
VC2066	RNA polymerase sigma factor for flagellar operon FliA	fliA	3680.05	509.482	206.098	903.013	412.923	83.9139	466.617	1465.21	0.318464	0.08
VCA0468	hypothetical protein	higB-2	118.312	116.32	341.807	969.258	47.753	105.035	374.015	192.147	1.94651	0.12
VC0775	norspermidine-2,3-dihydroxybenzoate synthase	dhbF	2619.65	253.578	171.185	873.378	132.023	88.4807	364.627	1014.8	0.359308	0.000866575
VC2453	sensor histidine kinase/response regulator	barA_2	1553.07	376.877	8072.18	417.222	103.933	3513.54	1344.9	3334.04	0.403384	0.000103552
VC2573	ribosomal protein S11	rpsK	1647.54	1244.63	320.409	24.4058	1058.99	195.799	426.399	1070.86	0.398184	0.00509997
VC2715	transcription elongation factor GreB	greB	860.855	1914.63	2515.97	44.1628	1831.47	510.905	795.511	1763.82	0.451016	0.00413927
VCA0537	hypothetical protein		515.63	5420.52	1791.81	62.1766	3252.82	1650.88	1655.29	2575.99	0.642585	0.00480427
VCA0748	anaerobic glycerol-3-phosphate dehydrogenase, subunit B	glpB	41.4976	2391.54	2455.72	915.797	3452.26	1811.28	2059.78	1629.59	1.26399	0.00630025
VCA0820	chaperonin, 60 Kd subunit	groL_2	60.0391	1609.87	819.324	1466.09	2339.9	1191.92	1665.97	829.745	2.00781	4.07373e-06
VCA0974	methyl-accepting chemotaxis protein	mcpU_2	75.0489	3019.67	403.75	4080.99	3039.34	550.293	2556.87	1166.16	2.19256	0.00509997
VC2114	hypothetical protein		1325.28	1170.18	73.7673	2777.03	943.823	70.2137	1263.69	856.408	1.47557	0.00346287
VC0435	ribosomal protein L21	rplU	5860	658.372	649.828	1181.94	632.025	661.036	824.999	2389.4	0.345275	5.76105e-05
VC0781	transcriptional regulator, LysR family	leuO_1	3015.2	32.5696	1972.01	880.351	33.708	1254.14	722.734	1673.26	0.431931	0.0023748
VC1229	conserved hypothetical protein		3430.18	2938.25	3075.7	445.696	4662.94	1921.46	2343.36	3148.04	0.744387	0.00339242
VC1507	phospho-2-dehydro-3-deoxyheptonate aldolase, trp-sensitive	aroH	2868.63	2914.98	3965.98	542.157	4932.6	5024.56	3499.77	3249.87	1.0769	0.00470344
VC1695	formate transporter 1, putative	focA_1	2471.32	3633.84	2244.55	47.6494	3702.26	2955.25	2235.05	2783.24	0.803041	4.18196e-05
VC1715	mukE protein	mukE	427.337	1426.09	5002.67	5047.35	1179.78	3293.76	3173.63	2285.36	1.38868	0.00240186
VC1735	leucyl/phenylalanyl-tRNA--protein transferase	aat	669.26	846.811	531.012	3555.69	351.125	15970.5	6625.76	682.361	9.71006	0.0051734
VC1827	mannose-6-phosphate isomerase	manA_1	42.3806	321.044	663.343	7301.97	210.675	18567.8	8693.49	342.256	25.4006	0.24
VC2578	ribosomal protein L30	rpmD	7841.29	2819.6	208.351	703.119	3280.91	549.722	1511.25	3623.08	0.417118	0.38
VC2669	5-carboxymethyl-2-hydroxymuconate delta isomerase, putative	hpcD	4151.53	900.318	480.332	179.557	544.946	493.779	406.094	1844.06	0.220217	0.17
VCA0021	hypothetical protein	tsiV2	1852.38	1919.28	44.4857	361.438	3500.01	22.8337	1294.76	1272.05	1.01785	0.17
VCA0193	Na+/H+ antiporter, putative	nhaC	930.607	2524.15	7430.23	4480.78	3483.16	3781.26	3915.07	3628.33	1.07903	0.54
VCA1034	methyl-accepting chemotaxis protein	mcpU_3	408.796	130.279	2008.05	1486.43	148.877	712.412	782.572	849.041	0.921713	0.79
VC2048	vacJ lipoprotein	mlaA	138.62	1030.6	2409.55	4092.62	1025.28	446.399	1854.77	1192.92	1.55481	0.54
VC0993	ROX family protein	nagC_1	892.641	621.15	476.954	7254.32	2224.73	405.299	3294.78	663.581	4.96515	0.21
VC1046	fatty oxidation complex, beta subunit	fadI	280.771	1246.95	120.505	264.396	1247.2	1639.46	1050.35	549.41	1.91178	0.92
VC1480	hypothetical protein		5454.73	1588.93	215.671	1095.94	2073.04	147.848	1105.61	2419.78	0.456905	0.85
VCA0944	maltose ABC transporter, permease protein	malF	5333.77	553.684	2316.07	12413.8	772.475	548.58	4578.29	2734.51	1.67427	0.55
VC0899	conserved hypothetical protein		4799.6	1114.35	8109.34	353.303	983.149	3278.35	1538.27	4674.43	0.329081	0.31
VC1438	hypothetical protein		10675.5	3850.2	187.515	493.345	5053.39	246.033	1930.92	4904.4	0.393712	0.47
VC1490	conserved hypothetical protein	zapC	15596	8170.33	1900.49	421.871	12053.4	831.147	4435.48	8555.62	0.518428	0.57
VC1659	conserved hypothetical protein	mdtN_2	3385.15	730.491	5104.59	567.725	910.115	3282.92	1586.92	3073.41	0.516339	0.9
VC2156	outer membrane protein assembly factor BamC	bamC	5544.79	490.871	1538.98	5280.94	502.811	17811.4	7865.07	2524.88	3.11503	0.0165021
VC2588	ribosomal protein L29	rpmC	1640.48	870.075	1871.78	16520.4	623.598	30605.7	15916.6	1460.78	10.896	0.0369512
VCA0038	Sco1-related protein		2302.68	6579.07	543.401	1030.27	6741.6	9635.83	5802.57	3141.72	1.84694	4.94369e-05
VC0050	DNA topoisomerase I-related protein	topA_1	2730.02	2328.73	1218.01	364.343	2924.17	13868.6	5719.05	2092.25	2.73344	0.000719276
VC0062	thiamin-phosphate pyrophosphorylase	thiE	7667.35	991.048	759.072	645.01	1269.67	2825.1	1579.93	3139.16	0.503296	0.0306636
VC0115	conserved hypothetical protein		867.036	41.8753	778.217	8711.7	33.708	6793.03	5179.48	562.376	9.20999	0.0112052
VC0136	conserved hypothetical protein	rhtB_3	509.45	13.9584	3651.2	3253.52	5.618	1898.05	1719.06	1391.54	1.23537	0.00111176
VC0217	DNA repair protein RadC	radC	491.791	18.6112	11364.7	2384.79	11.236	3316.6	1904.21	3958.36	0.48106	0.0122969
VC0219	ribosomal protein L33	rpmG	7455.45	2165.88	933.072	45.325	2250.01	1017.24	1104.19	3518.13	0.313857	0.0384956
VC0261	hypothetical protein		2636.42	1081.78	278.739	6.39199	1044.95	555.43	535.59	1332.31	0.402	0.0368853
VC0397	single-strand binding protein	ssb	1532.76	2794.01	576.061	19.176	2393.27	393.311	935.251	1634.28	0.572272	5.70722e-05
VC0417	rod shape-determining protein MreD	mreD	76.8148	10347.8	2796.97	2.32436	13264.1	4656.94	5974.45	4407.21	1.35561	0.0348636
VC0536	hypothetical protein		3.53171	3924.64	1763.66	1063.98	3123.61	1814.71	2000.76	1897.28	1.05454	0.0456247
VC0593	2-amino-4-hydroxy-6-hydroxymethyldihydropteridine pyrophosphokinase	folK_2	30.0196	13272.1	1269.25	126.096	10424.2	1008.11	3852.8	4857.13	0.793225	0.0480122
VC0608	iron(III) ABC transporter, periplasmic iron-compound-binding protein	futA1	3.53171	884.033	37.1652	5044.44	654.497	30.8255	1909.92	308.243	6.19614	0.00455088
VC0642	transcription termination factor NusA	nusA	1325.28	3473.32	1.68933	19492.1	3550.57	3.42506	7682.02	1600.1	4.80098	0.0409364
VC0825	toxin co-regulated pilus biosynthesis protein I	mcpQ_1	46.7952	158.195	15.7671	2906.03	103.933	11.4169	1007.13	73.5859	13.6864	0.00185187
VC0851	outer membrane protein assembly factor	bamE	1403.86	630.455	1.12622	3607.99	564.609	2.85422	1391.82	678.479	2.05138	0.000686107
VC0872	conserved hypothetical protein		10216.4	346.634	1243.35	485.791	550.564	1149.68	728.678	3935.45	0.185157	0.00072589
VC0887	conserved hypothetical protein		6250.25	134.931	132.894	8823.85	112.36	1330.64	3422.28	2172.69	1.57513	0.00627645
VC0900	GGDEF family protein	pleD_1	3772.75	811.915	3774.52	89.4878	926.969	1338.63	785.028	2786.4	0.281736	0.00325247
VC0960	conserved hypothetical protein	ybeY	377.893	244.272	15090.2	863.499	87.0789	4965.19	1971.92	5237.46	0.376504	1.80137e-05
VC0967	hypothetical protein		1787.93	267.536	3334.73	407.925	247.192	6767.92	2474.34	1796.73	1.37713	0.89
VC1006	ribonuclease T	rnt	82.1124	1809.94	1692.71	116.218	1612.36	37027.2	12918.6	1194.92	10.8112	0.19
VC1028	molybdenum cofactor biosynthesis protein E	moaE	2385.67	295.453	1002.9	902.432	359.552	915.061	725.682	1228.01	0.590942	0.61
VC1037	mrp protein	apbC	353.171	465.281	2588.61	324.248	514.047	454.391	430.895	1135.69	0.379413	0.52
VC1039	asmA protein		69.7514	276.842	59.1265	221.976	348.316	78.7763	216.356	135.24	1.59979	0.07
VC1042	outer membrane protein transport protein		684.27	7618.97	1472.53	1319.65	12783.8	8156.78	7420.06	3258.59	2.27708	0.56
VC1057	YkgJ family cysteine cluster protein		197.776	265.21	372.215	367.249	224.72	342.506	311.491	278.4	1.11886	0.56
VC1112	biotin synthase	bioB	266.644	460.628	126.7	296.356	398.878	118.735	271.323	284.657	0.953156	0.06
VC1124	conserved hypothetical protein		779.626	1046.88	1358.78	262.071	1179.78	734.675	725.509	1061.76	0.683305	0.2
VC1157	response regulator	kinD_2	316.088	2617.2	14123.9	5404.72	2893.27	444.687	2914.22	5685.74	0.51255	0.09
VC1178	conserved hypothetical protein	tsaC_2	377.01	730.491	309.71	335.87	1766.86	557.714	886.814	472.404	1.87724	0.13
VC1237	nicotinate-nucleotide--dimethylbenzimidazole phosphoribosyltransferase	cobT	217.2	3698.98	861.558	383.519	3977.54	689.008	1683.36	1592.58	1.057	0.18
VC1261	conserved hypothetical protein	setA	11889.5	1302.79	266.351	2762.5	1098.32	137.573	1332.8	4486.22	0.297087	0.35
VC1299	6-pyruvoyl tetrahydrobiopterin synthase, putative	queD	182.766	1293.48	262.409	6768.53	1376.41	231.191	2792.04	579.552	4.81759	0.0165021
VC1306	conserved hypothetical protein		408.796	286.148	259.593	251.612	185.394	124.444	187.15	318.179	0.58819	0.0369512
VC1336	methylisocitrate lyase	prpB	668.377	735.143	3791.98	1715.38	1064.61	26970.6	9916.87	1731.83	5.72623	4.94369e-05
VC1345	homogentisate 1,2-dioxygenase	hmgA	3567.03	5715.97	194.836	2737.51	9368.01	297.409	4134.31	3159.28	1.30862	0.000719276
VC1434	fumarate and nitrate reduction regulatory protein	fnr	1642.25	6111.46	361.516	1549.19	9544.98	369.906	3821.36	2705.07	1.41266	0.0306636
VC1493	hypothetical protein		7936.64	2219.39	1363.85	252.193	2300.57	387.032	979.931	3839.96	0.255193	0.0112052
VC1525	ABC transporter, ATP-binding protein	ecfA3	1153.1	37073.6	4514.45	2266.25	41913.1	2472.89	15550.7	14247	1.09151	0.00111176
VC1589	alpha-acetolactate decarboxylase	alsD	1844.44	344.308	513.556	17281	148.877	4362.38	7264.1	900.767	8.06434	0.0122969
VC1595	galactokinase	galK	277.24	481.565	3350.5	24928.7	339.889	5760.95	10343.2	1369.77	7.55105	0.0384956
VC1618	multidrug resistance protein, putative	ynfM	1615.76	148.89	1659.48	2893.25	148.877	1259.28	1433.8	1141.38	1.2562	0.0368853
VC1650	M9 family metallopeptidase	prt	15311.7	3068.53	2697.86	56455.2	4261.25	1849.53	20855.3	7026.04	2.96829	5.70722e-05
VC1713	transcriptional regulator, AsnC family	lrp_1	21250.3	1109.69	217.923	283.572	1379.22	219.775	627.522	7525.98	0.0833807	0.0348636
VC1714	cell division protein MukB	mukB	1669.62	1293.48	894.218	177.813	1825.85	1112.57	1038.75	1285.77	0.807877	0.0456247
VC1740	oxidoreductase, acyl-CoA dehydrogenase family	fadE_1	58871.9	486.218	6835.02	276.599	724.722	9809.94	3603.75	22064.4	0.163329	0.0480122
VC1784	exo-alpha-sialidase	nanH	151.864	514.135	9813.87	3193.67	977.531	13626.6	5932.6	3493.29	1.69828	0.00455088
VC1803	hypothetical protein		215.435	390.836	1881.35	2555.63	598.317	836.285	1330.08	829.206	1.60404	0.0409364
VC1874	conserved hypothetical protein		136.854	1644.77	52350.6	1542.79	1573.04	30394	11169.9	18044.1	0.619036	0.00185187
VC1893	conserved hypothetical protein	thiK	7947.24	3566.38	358.138	783.309	5227.55	280.284	2097.05	3957.25	0.529925	0.000686107
VC1901	Na+/H+ antiporter	nhaB	1585.74	1882.06	214.545	723.457	1643.26	508.05	958.257	1227.45	0.78069	0.00072589
VC1911	orotidine 5`-phosphate decarboxylase	pyrF	1794.99	311.738	423.458	585.738	171.349	239.754	332.28	843.397	0.393979	0.00627645
VC1941	hypothetical protein		414.093	362.919	2906.77	1423.09	702.25	6125.72	2750.35	1227.93	2.23983	0.00325247
VC1969	hypothetical protein		611.869	216.356	2740.65	5067.1	101.124	1507.6	2225.27	1189.63	1.87057	1.80137e-05
VC1970	benzoate transport protein	ydcO	442.347	81.4241	5617.02	2326.68	129.214	1576.1	1344	2046.93	0.656592	0.46
VC2011	hypothetical protein		1723.48	255.904	2146.01	68.5686	168.54	510.905	249.338	1375.13	0.181319	0.72
VC2021	3-oxoacyl-(acyl-carrier-protein) reductase	fabG_2	7196.75	746.775	1911.76	804.809	1185.4	504.054	831.42	3285.09	0.253089	0.49
VC2034	hypothetical protein		1895.65	423.405	1196.61	74.3795	471.912	264.3	270.197	1171.89	0.230566	0.87
VC2068	flagellar biosynthetic protein FlhF, putative	flhF	54.7416	1067.82	958.412	253.355	1707.87	1776.46	1245.9	693.658	1.79613	0.15
VC2079	hypothetical protein		311.674	1944.87	1384.69	439.304	7755.64	2156.64	3450.53	1213.74	2.84288	0.23
VC2117	hypothetical protein		91.8246	504.83	1474.78	1465.51	407.305	940.178	937.664	690.479	1.35799	0.73
VC2176	conserved hypothetical protein		340.81	118.647	58.0003	553.197	132.023	48.5217	244.581	172.486	1.41798	0.66
VC2192	flagellar protein FlgJ	flgJ	927.958	351.287	633.498	1801.96	227.529	614.227	881.238	637.581	1.38216	0.0165021
VC2212	hypothetical protein		1329.69	69.7921	97.4179	15589.5	28.09	105.606	5241.06	498.967	10.5038	0.0369512
VC2230	phosphoheptose isomerase	gmhA	990.646	404.794	262.972	305.653	238.765	120.448	221.622	552.804	0.400905	4.94369e-05
VC2231	oxidoreductase, acyl-CoA dehydrogenase family	fadE_2	416.742	458.301	636.314	79.6093	398.878	281.426	253.304	503.786	0.502801	0.000719276
VC2326	conserved hypothetical protein		916.48	1542.41	788.353	147.016	1415.74	1224.46	929.07	1082.41	0.858332	0.0306636
VC2329	2,3,4,5-tetrahydropyridine-2-carboxylate N-succinyltransferase	dapD	701.928	1809.94	532.702	18.5949	1573.04	799.751	797.128	1014.86	0.785459	0.0112052
VC2359	uracil-DNA glycosylase	ung	173.054	5829.97	487.653	266.139	5488.78	384.748	2046.56	2163.56	0.945922	0.00111176
VC2411	hypothetical protein		359.352	4804.02	1279.95	374.803	5398.89	2080.72	2618.14	2147.77	1.219	0.0122969
VC2421	ampD protein	ampD	48.5611	93.0561	636.877	1500.95	171.349	775.205	815.836	259.498	3.1439	0.0384956
VC2465	sigma-E factor regulatory protein RseB	rseB	405.264	2147.27	123.884	2308.09	3264.06	313.393	1961.85	892.14	2.19903	0.0368853
VC2467	RNA polymerase sigma-E factor	rpoE_2	535.055	1623.83	287.186	5839.37	2469.11	551.434	2953.3	815.357	3.6221	5.70722e-05
VC2489	transcriptional regulator, TetR family	betI	2534	237.293	35.4759	5326.27	221.911	131.294	1893.16	935.591	2.02349	0.0348636
VC2534	magnesium transporter		2910.13	979.416	436.973	251.612	300.563	801.464	451.213	1442.17	0.31287	0.0456247
VC2571	DNA-directed RNA polymerase, alpha subunit	rpoA	9510.02	5122.74	431.905	4667.31	6848.34	921.912	4145.85	5021.56	0.825611	0.0480122
VC2589	ribosomal protein L16	rplP	5174.84	10789.9	1694.4	9112.07	16486	2222.86	9273.65	5886.37	1.57545	0.00455088
VC2590	ribosomal protein S3	rpsC	181.883	246.599	2063.23	215.003	188.203	1010.96	471.39	830.572	0.567548	0.0409364
VC2610	conserved hypothetical protein		3655.32	4210.79	5263.95	355.627	4457.88	4412.62	3075.37	4376.69	0.702672	0.00185187
VC2643	acetylglutamate kinase	argB	3344.53	10233.8	4293.15	12542.2	10480.4	1555.55	8192.72	5957.18	1.37527	0.000686107
VC2667	hypothetical protein		189.83	911.95	226.37	10084.2	1185.4	203.791	3824.47	442.717	8.63865	0.00072589
VC2683	O-succinylhomoserine (thiol)-lyase	metB	331.981	1035.25	3508.74	215.584	980.34	3027.18	1407.7	1625.32	0.866106	0.00627645
VC2745	hypothetical protein		5498	19534.8	17145.6	3031.55	27477.6	1401.42	10636.9	14059.5	0.756563	0.00325247
VC2757	conserved hypothetical protein	yigZ	25187.3	960.805	271.982	4641.74	1191.02	281.426	2038.06	8806.7	0.231422	1.80137e-05
VC2762	UDP-N-acetylglucosamine pyrophosphorylase	glmU	128.908	2349.67	388.546	427.101	2115.18	359.631	967.303	955.707	1.01213	0.59
VC2775	tRNA uridine-5-carboxymethylaminomethyl(34) synthesis enzyme	mnmG	3461.96	1419.11	9301.44	1339.99	1407.31	5347.66	2698.32	4727.5	0.57077	0.86
VCA0080	GGDEF family protein		4891.42	367.572	3152.29	19673.4	528.092	11988.8	10730.1	2803.76	3.82704	0.75
VCA0086	hypothetical protein		1348.23	214.029	131.205	759.484	382.024	137.002	426.17	564.488	0.754967	0.55
VCA0143	hypothetical protein		948.265	214.029	5312.38	1537.56	188.203	3548.36	1758.04	2158.22	0.814578	0.24
VCA0168	hypothetical protein		75983.9	1202.75	6528.13	2169.79	2303.38	4855.02	3109.4	27904.9	0.111428	0.91
VCA0169	hypothetical protein		1188.42	2668.38	947.15	416.06	1688.21	3308.04	1804.1	1601.32	1.12663	0.08
VCA0189	response regulator	rcsC_2	1824.13	2058.87	1467.46	717.065	3230.35	607.377	1518.26	1783.49	0.851289	0.35
VCA0217	GGDEF family protein	adrA_4	1548.66	1456.33	20473.5	332.964	2811.81	73835.1	25660	7826.17	3.27874	0.65
VCA0471	hypothetical protein		505.918	711.879	662.217	1743.85	1320.23	1460.22	1508.1	626.671	2.40652	0.03
VCA0522	sensor histidine kinase/response regulator LuxN	cqsS	411.445	602.538	1626.26	812.945	533.71	1789.59	1045.42	880.081	1.18786	0.67
VCA0571	hypothetical protein		278.122	34328.4	2270.46	2467.31	16033.8	1908.33	6803.13	12292.3	0.553445	0.06
VCA0619	hypothetical protein		1493.92	418.753	457.245	2151.19	233.147	538.876	974.406	789.971	1.23347	0.98
VCA0631	hypothetical protein		1444.47	369.898	818.761	961.704	275.282	609.09	615.358	877.71	0.701095	0.99
VCA0637	oxygen-insensitive NAD(P)H nitroreductase	nfsB	4031.45	5052.95	253.962	2593.98	9345.54	95.9016	4011.81	3112.79	1.28882	0.7
VCA0654	sucrose operon repressor ScrR, putative	ccpA	4117.98	88.4033	3046.42	74740.9	126.405	936.753	25268	2417.6	10.4517	0.55
VCA0699	glucose-1-phosphate adenylyltransferase	glgC_2	2956.93	290.8	1070.47	586.32	174.158	2037.91	932.796	1439.4	0.648045	0.76
VCA0712	pyrazinamidase/nicotinamidase	pncA	989.763	4271.28	3556.04	508.454	2935.4	2468.33	1970.73	2939.03	0.670538	0.95
VCA0738	hypothetical protein		101468	970.11	3242.38	10660.7	845.508	5367.64	5624.61	35226.8	0.159668	0.3
VCA0777	conserved hypothetical protein	kipI	384.074	388.509	1418.47	52.2981	404.496	2423.8	960.198	730.352	1.31471	0.99
VCA0833	transcriptional regulator, LysR family	yahB	500.62	60.4865	7957.3	66.8253	11.236	868.823	315.628	2839.47	0.111157	0.66
VCA0840	deoxycytidylate deaminase, putative	tadA_3	8645.64	46.5281	370904	939.041	39.326	19458.9	6812.42	126532	0.0538395	0.85
VCA0872	cytochrome d ubiquinol oxidase, subunit I	cydA_2	119.195	346.634	4175.46	285.315	174.158	326.522	261.998	1547.1	0.169349	0.08
VCA0876	D-serine deaminase activator	perR	136.854	41.8753	2629.16	127.84	53.371	404.157	195.123	935.963	0.208473	0.96
VCA0929	TrmA family RNA methyltransferase, putative	rlmC	9155.09	549.031	5801.72	47.6494	207.866	4333.27	1529.59	5168.61	0.295939	0.7
VCA0937	transcriptional regulator, AraC/XylS family	nimR_2	2749.44	360.593	109.806	38.3519	491.575	250.029	259.985	1073.28	0.242234	0.48
VCA0941	acyl-CoA thioester hydrolase-related protein		1275.83	953.825	142.467	198.152	1713.49	276.859	729.5	790.708	0.922591	0.76
VCA1010	conserved hypothetical protein	ribN_2	8.82929	411.773	10393.9	43.0006	691.014	28172.8	9635.61	3604.83	2.67298	0.29
VCA1067	aldehyde dehydrogenase	calB	31.7854	586.254	4170.39	273.693	792.138	6229.61	2431.81	1596.14	1.52356	0.00797
VC1783	N-acetylglucosamine-6-phosphate deacetylase	nagA_2	139.503	144.237	1740.57	477.656	227.529	2953.54	1219.58	674.77	1.80739	0.0165021
VC1579	lipid A modification system glycine--protein ligase	almE	355.82	2305.47	59.6896	511.359	1870.79	33.1089	805.087	906.992	0.887645	4.94369e-05
VC1637	hypothetical protein		639.24	1272.54	99.6704	656.05	735.958	329.376	573.795	670.484	0.855791	0.000719276
VC2611	hypothetical protein		4548.85	1419.11	24.2137	289.383	2171.36	76.493	845.744	1997.39	0.423425	0.0306636
VCA0346	H-REV 107-related protein	miaA	2364.48	500.177	74.3305	776.336	362.361	415.574	518.09	979.663	0.528845	0.0112052
VC1498	conserved hypothetical protein	msrC	3160.88	430.385	125.573	1155.21	435.395	166.115	585.572	1238.95	0.472637	0.00111176
VCA0818	magnesium transporter MgtE, putative	mgtE	861.738	486.218	933.636	766.457	691.014	1020.67	826.046	760.531	1.08614	0.0122969
VC0188	oligopeptidase A	prlC	2994.89	172.154	368.837	4635.35	188.203	651.903	1825.15	1178.63	1.54854	0.0384956
VC0073	conserved hypothetical protein	rsmJ	473.25	328.023	763.013	328.897	370.788	842.564	514.083	521.429	0.985912	0.0368853
VC0209	conserved hypothetical protein		306.376	2114.7	243.826	226.044	1966.3	289.988	827.444	888.301	0.93149	5.70722e-05
VC0679	ribosomal protein S20	rpsT	1347.35	1053.86	643.071	193.503	1199.44	726.112	706.352	1014.76	0.696078	0.0348636
VC0791	ATP binding protein	citA	466.186	1714.56	356.448	151.664	1342.7	275.146	589.837	845.731	0.697429	0.0456247
VC1050	response regulator	rssB	482.079	625.802	259.593	221.976	317.417	243.179	260.857	455.825	0.572275	0.0480122
VC1558	6-phospho-beta-glucosidase	bglA	577.435	216.356	6729.72	1401.01	207.866	405.299	671.391	2507.84	0.267717	0.00455088
VC2592	ribosomal protein S19	rpsS	176.586	176.807	103.049	1685.74	132.023	3341.72	1719.83	152.147	11.3037	0.0409364
VCA0181	hypothetical protein		261.347	15426.4	139.088	840.837	12250	3384.53	5491.8	5275.61	1.04098	0.00185187
VCA0491	hypothetical protein		1975.99	304.759	176.253	1046.54	544.946	3224.12	1605.2	819.002	1.95995	0.000686107
VCA0829	acetyl-CoA synthase	acs_2	2290.32	172.154	130.078	264.977	174.158	905.928	448.354	864.183	0.518819	0.00072589
VC0057	conserved hypothetical protein		1347.35	139.584	159.923	90.0689	241.574	365.91	232.518	548.952	0.423567	0.00627645
VCA0002	hypothetical protein		458.24	1330.7	4588.22	277.761	1702.25	8293.21	3424.41	2125.72	1.61094	1.80137e-05
VCA0488	conserved hypothetical protein		78.5806	2170.53	1109.89	91.2311	1893.26	1479.05	1154.52	1119.67	1.03112	0.8
VC2496	hypothetical protein		10949.2	542.052	561.42	129.583	505.62	188.949	274.717	4017.56	0.0683792	0.04
VC0168	cytochrome c5		422.04	397.815	234.817	482.304	668.542	339.652	496.833	351.557	1.41323	0.23
VC0624	conserved hypothetical protein		157.161	1123.65	79.3984	1947.81	1719.11	136.431	1267.78	453.404	2.79614	0.88
VC0674	prolipoprotein diacylglyceryl transferase	lgt	194.244	1333.03	4254.86	2040.79	1359.56	18196.8	7199.04	1927.38	3.73515	0.51
VC1196	hypothetical protein		1124.85	421.079	268.04	828.634	230.338	964.725	674.566	604.657	1.11562	0.51
VC1423	hypothetical protein		1366.77	474.586	87.8451	730.43	497.193	417.857	548.493	643.068	0.852932	0.69
VC1938	conserved hypothetical protein		1291.72	483.892	143.03	976.812	171.349	486.358	544.84	639.549	0.851913	0.03
VC1992	formyltetrahydrofolate deformylase	purU	199.542	756.081	542.838	957.055	674.16	3105.39	1578.87	499.487	3.16098	0.19
VC2064	chemotaxis protein CheZ		263.113	849.137	1092.43	113.312	870.789	1003.54	662.548	734.894	0.901556	0.35
VC2110	conserved hypothetical protein	mnmC_1	489.142	1049.21	1422.41	171.421	1230.34	1017.81	806.525	986.922	0.817213	0.53
VC2423	fimbrial protein	pilA	1716.41	302.432	431.342	161.543	345.507	193.516	233.522	816.729	0.285923	0.52
VCA0075	hypothetical protein		124.493	1132.96	398.682	992.501	1370.79	178.674	847.322	552.044	1.53488	0.0165021
VCA0359	plasmid stabilization element ParE, putative	parE1	368.181	495.524	440.915	868.148	508.429	738.1	704.892	434.873	1.62091	0.0369512
VCA0446	haemagglutinin	hag	98.0051	618.823	560.294	1269.1	502.811	3016.33	1596.08	425.707	3.74925	4.94369e-05
VCA0546	conserved hypothetical protein	alx	1216.68	6574.42	97.9811	342.262	8019.69	197.512	2853.15	2629.69	1.08498	0.000719276
VC0994	N-acetylglucosamine-6-phosphate deacetylase	nagA_1	564.191	530.42	114.311	206.868	471.912	161.549	280.109	402.974	0.695105	0.0112052
VC0915	hypothetical protein		89.1758	916.603	883.519	416.641	533.71	981.279	643.877	629.766	1.02241	0.00111176
VC0117	hemY protein	lapB_2	1881.52	9.30561	821.577	8871.5	14.045	1225.03	3370.19	904.134	3.72753	0.0122969
VC0144	conserved hypothetical protein		169.522	316.391	786.101	6136.31	415.732	1023.52	2525.19	424.005	5.95556	0.0384956
VCA0199	hypothetical protein		474.133	358.266	166.68	317.275	842.699	275.146	478.374	333.026	1.43644	0.0368853
VC2003	rRNA (guanine-N1-)-methyltransferase	rlmA	5302.87	749.102	867.752	824.566	1207.87	2830.24	1620.89	2306.57	0.702727	5.70722e-05
VCA0888	transcriptional regulator, LuxR family	rpaR	5558.04	351.287	174.001	5.8109	174.158	404.157	194.709	2027.77	0.0960208	0.0348636
VCA1003	hypothetical protein		113.015	488.545	344.623	59.8522	412.923	464.666	312.48	315.394	0.990761	0.0456247
VC1772	hypothetical protein		383.191	146.563	7975.88	455.574	160.113	3748.16	1454.61	2835.21	0.513053	0.0480122
VC1934	bifunctional diguanylate cyclase/phosphodiesterase		3.53171	379.204	4360.72	396.884	401.687	3798.39	1532.32	1581.15	0.969116	0.00455088
VCA0754	lipase-related protein		53.8586	20.9376	157.108	137.137	53.371	363.056	184.521	77.3013	2.38704	0.0409364
VCA1102	conserved hypothetical protein	eptA	256.049	90.7297	467.381	337.613	140.45	272.863	250.309	271.387	0.922332	0.00185187
VC2246	ribonuclease HII	rnhB	512.981	90.7297	11.8253	98.7853	205.057	6.85012	103.564	205.179	0.50475	0.000686107
VCA0429	hypothetical protein		251.635	160.522	141.34	241.733	174.158	126.727	180.873	184.499	0.980346	0.00072589
VC0203	iron(III) ABC transporter, permease protein	fhuB	144.8	369.898	1615	61.0144	553.373	1336.91	650.434	709.899	0.916235	0.00325247
VC0373	conserved hypothetical protein		376.128	884.033	50.6799	45.325	699.441	46.8091	263.858	436.947	0.603868	1.80137e-05
VC0527	conserved hypothetical protein	ftsB	30.9025	1028.27	331.108	73.2173	1707.87	566.847	782.645	463.427	1.68882	0.52
VC0865	hypothetical protein		64.4538	1160.88	113.748	141.205	747.194	209.499	365.966	446.359	0.819891	0.87
VC1179	pseudouridine synthase family 1 protein	rluB	67.9855	895.665	355.885	242.314	758.43	473.229	491.324	439.845	1.11704	0.27
VC1601	hypothetical protein		72.4001	1070.15	36.039	521.819	297.754	40.5299	286.701	392.862	0.729776	0.04
VC2077	ferrous iron transport protein B	feoB	171.288	1384.21	65.8838	1141.26	342.698	98.7558	527.571	540.461	0.976151	0.97
VC2537	thiamine ABC transporter, ATP-binding protein, putative	thiQ	214.552	753.755	78.8353	1930.96	314.608	124.444	790.004	349.047	2.26332	0.88
VCA0092	hypothetical protein		565.957	1835.53	104.175	1206.34	1758.43	145.565	1036.78	835.222	1.24132	0.79
VCA0334	hypothetical protein		1411.8	8486.72	176.253	317.856	12797.8	315.676	4477.11	3358.26	1.33316	0.3
VCA0644	NADH oxidase, putative	cdr	693.982	95.3825	314.778	375.384	373.597	468.662	405.881	368.048	1.10279	0.98
VCA0653	PTS system, sucrose-specific IIBC component	treP	555.362	223.335	487.653	310.883	174.158	815.164	433.402	422.117	1.02673	0.04
VC0370	conserved hypothetical protein		198.659	216.356	555.789	219.071	280.9	227.196	242.389	323.601	0.749035	0.2
VC0464	transcriptional regulator, LuxR family	ttrR	2677.92	97.7089	4712.1	192.922	61.798	892.228	382.316	2495.91	0.153177	0.17
VC0820	M66 family metalloprotease	stcE_1	20738.2	95.3825	5803.41	212.679	129.214	655.899	332.597	8879	0.0374588	0.00185187
VC0914	vibriobactin export RND transporter permease subunit	bepE_1	252.518	790.977	2399.41	3219.24	269.664	489.212	1326.04	1147.63	1.15545	0.71
VC1354	conserved hypothetical protein	rlmI	199.542	688.615	2002.42	446.858	660.115	748.946	618.64	963.525	0.642059	0.52
VC1375	hypothetical protein		203.074	2982.45	16861.8	83.0958	2752.82	12040.8	4958.9	6682.42	0.742081	0.59
VC1630	ABC transporter, ATP-binding protein		3880.47	2756.79	721.906	341.681	4632.04	1845.54	2273.08	2453.06	0.926634	0.3
VC2103	transcriptional regulator, LysR family	gltC	508.567	7263.03	295.633	402.114	9294.98	428.132	3375.07	2689.08	1.25511	0.13
VCA0151	oxidoreductase, putative	antC	76.8148	2456.68	309.147	623.509	2578.66	305.972	1169.38	947.548	1.23411	0.18
VC0162	transcriptional activator	gltR_1	746.075	558.337	122.758	19133.5	463.485	69.6429	6555.56	475.723	13.7802	0.46
VC0191	conserved hypothetical protein	rhtC	2850.09	742.123	394.74	3426.69	929.778	146.707	1501.06	1328.99	1.12948	0.22
VC0201	iron(III) ABC transporter, ATP-binding protein	fhuC_1	3484.92	807.262	524.255	3005.98	1098.32	121.019	1408.44	1605.48	0.87727	0.96
VC0282	methyl-accepting chemotaxis protein	mcpP_5	7263.85	600.212	378.973	8993.53	528.092	729.537	3417.05	2747.68	1.24361	0.87
VC0392	aminotransferase, class V	pucG	1512.46	5185.55	1983.83	789.12	5831.48	2941.55	3187.38	2893.95	1.1014	0.0409364
VC0600	hypothetical protein		1113.37	8735.64	4450.25	1204.6	7483.17	1355.18	3347.65	4766.42	0.70234	0.00185187
VC0680	murein biosynthesis integral membrane protein	murJ	2953.4	642.087	6552.34	1475.97	758.43	7925.58	3386.66	3382.61	1.0012	0.000686107
VC0743	protein-export membrane protein SecD	mzrA	466.186	118.647	1270.38	1490.5	160.113	1137.12	929.242	618.403	1.50265	0.00072589
VC0746	RNA methyltransferase, TrmH family	trmJ	703.694	3219.74	1277.13	3874.71	4544.96	663.32	3027.66	1733.52	1.74654	0.00627645
VC0859	hypothetical protein		1055.1	881.707	3192.27	11618.9	1300.57	2085.29	5001.58	1709.69	2.92543	0.00325247
VC0876	conserved hypothetical protein	trmO	218.966	13721.1	564.236	767.62	22205.1	468.662	7813.8	4834.78	1.61617	1.80137e-05
VC0962	conserved hypothetical protein	miaB	11390.7	630.455	867.752	93.5554	1092.7	740.383	642.213	4296.29	0.149481	0.52
VC1045	RNA polymerase sigma-70 factor, ECF subfamily	ecfG	9210.71	9480.09	1083.99	3907.25	13365.2	630.211	5967.56	6591.6	0.905328	0.87
VC1109	hypothetical protein		834.367	20456.1	431.905	1230.75	29132.1	264.871	10209.2	7240.78	1.40997	0.84
VC1182	thioredoxin reductase	trxB	194.244	593.233	4235.71	16965.5	407.305	13729.9	10367.6	1674.4	6.19183	0.85
VC1403	methyl-accepting chemotaxis protein	mcpS	6435.67	1228.34	4058.89	816.431	969.104	7870.21	3218.58	3907.63	0.823665	0.54
VC1461	colonization factor	cep	2067.82	998.027	496.099	9690.83	955.059	970.433	3872.11	1187.32	3.26123	0.78
VC1483	3-hydroxydecanoyl-(acyl-carrier-protein) dehydratase	fabA	50986.5	337.328	76.5829	26452.4	165.731	155.269	8924.46	17133.5	0.520879	0.38
VC1486	ABC transporter, ATP-binding protein	uup	2654.08	146.563	2686.6	604.914	75.843	4400.63	1693.8	1829.08	0.926036	0.33
VC1564	hypothetical protein		32117.4	86.0769	754.567	835.026	67.416	1769.61	890.685	10986	0.0810744	0.84
VC1808	hypothetical protein		67944	146.563	12953.8	668.834	146.068	24674.7	8496.53	27014.8	0.314514	0.12
VC1871	conserved hypothetical protein		415.859	104.688	766.392	242.896	87.0789	1207.9	512.626	428.98	1.19499	0.01
VC1880	conserved hypothetical protein		1392.38	3408.18	9166.86	116.799	2747.2	12865.1	5243.03	4655.81	1.12613	0.64
VC1905	alanine dehydrogenase	ald	1460.36	397.815	17977.8	81.3526	407.305	19993.2	6827.29	6612	1.03256	0.59
VC1925	C4-dicarboxylate transport sensor protein	dctB_2	181.883	197.744	242.137	173.746	202.248	320.814	232.269	207.255	1.12069	0.37
VC1972	o-succinylbenzoate-CoA synthase	menC	63.5709	9.30561	1692.71	159.219	14.045	1448.23	540.497	588.528	0.918389	0.16
VC2120	flagellar biosynthetic protein FlhB	flhB	34.4342	223.335	1339.64	5059.55	328.653	1258.71	2215.64	532.469	4.16106	0.11
VC2147	hypothetical protein		505.035	83.7505	205.535	391.073	112.36	113.598	205.677	264.774	0.776804	0.94
VC2387	conserved hypothetical protein		339.045	316.391	110.933	310.302	351.125	78.2055	246.544	255.456	0.965114	0.63
VC2442	inorganic phosphate transporter	pitA	13387.8	74.4449	79.9616	16.2705	78.652	69.072	54.6648	4514.08	0.0121098	0.89
VC2580	ribosomal protein L18	rplR	287.835	6.97921	426.837	464.872	11.236	288.276	254.795	240.55	1.05922	0.33
VC2582	ribosomal protein S8	rpsH	637.474	62.8129	355.885	496.832	33.708	155.84	228.793	352.058	0.649875	0.03
VC2646	phosphoenolpyruvate carboxylase	ppc	7.94636	39.5489	8170.72	1367.89	39.326	6556.7	2654.64	2739.4	0.969057	0.07
VC2678	primosomal protein N`	priA	543.884	79.0977	320.972	58.109	109.551	387.602	185.087	314.651	0.58823	0.96
VC2748	nitrogen regulation protein	glnL	1431.23	13.9584	858.742	3.48654	8.42699	602.239	204.718	767.976	0.266568	0.53
VCA0041	sodium/glutamate symporter	gltS	4727.2	258.231	53.4954	16.8516	320.226	27.4005	121.493	1679.64	0.0723325	0.91
VCA0063	protease II	ptrB	67.1026	369.898	290.001	158.637	314.608	429.274	300.84	242.334	1.24143	0.84
VCA0126	hypothetical protein		7.94636	13.9584	368.837	97.042	2.809	344.789	148.213	130.247	1.13794	0.44
VCA0141	C4-dicarboxylate transport sensor protein, putative	dctB_3	26.4879	2.3264	961.791	5.8109	2.809	1014.39	341.003	330.202	1.03271	0.26
VCA0173	hypothetical protein		242.805	32.5696	89.5344	267.882	8.42699	73.6388	116.649	121.636	0.959	0.0165021
VCA0197	GMP reductase	guaC	173.054	18.6112	6.1942	187.111	16.854	8.56265	70.8425	65.9531	1.07413	0.0369512
VCA0220	hemolysin secretion protein HylB	mcpH_3	14.1269	37.2225	30.4079	0.58109	11.236	40.5299	17.449	27.2524	0.640273	4.94369e-05
VCA0366	hypothetical protein		436.167	4.65281	377.846	9.87853	2.809	271.15	94.6127	272.889	0.346708	0.000719276
VCA0367	hypothetical protein		237.508	25.5904	287.186	1.16218	28.09	163.261	64.1711	183.428	0.349843	0.0306636
VCA0371	transposase OrfAB, subunit B		0.882929	102.362	29.8448	41.2574	140.45	8.56265	63.4233	44.3632	1.42964	0.0112052
VCA0379	hypothetical protein		14.1269	558.337	213.982	34.2843	511.238	345.931	297.151	262.148	1.13352	0.00111176
VCA0400	acetyltransferase, putative		0.882929	1968.14	193.147	7.55417	2441.02	389.315	945.963	720.722	1.31252	0.0122969
VCA0407	hypothetical protein		68.8684	2942.9	14.6408	1.16218	3603.94	15.4128	1206.84	1008.8	1.19631	0.0384956
VCA0502	hypothetical protein		78.5806	2158.9	1.12622	1.74327	2516.86	2.28337	840.296	746.203	1.1261	0.0368853
VCA0506	conserved hypothetical protein		18.5415	1563.34	1.68933	40.0952	2887.65	1.14169	976.296	527.858	1.84954	5.70722e-05
VCA0517	1-phosphofructokinase	lacC	2.64879	68312.5	46.7381	149.34	70182.8	106.748	23479.6	22787.3	1.03038	0.0348636
VCA0550	hypothetical protein	spoIVFB	0.882929	8598.39	42.2332	441.628	10039.4	66.7886	3515.93	2880.5	1.2206	0.0369512
VCA0618	molybdopterin biosynthesis MoeB protein	moeB	56.5074	3754.81	15.204	1436.45	4598.33	18.267	2017.68	1275.51	1.58187	0.0480122
VCA0890	glyoxylase I family protein	fosA	192.478	204.723	2.25244	2741.58	185.394	3.9959	976.99	133.151	7.33744	0.00455088
VCA0923	methyl-accepting chemotaxis protein	pctB_3	975.636	4366.66	4.50488	3000.75	5044.96	3.9959	2683.23	1782.27	1.50552	0.0409364
VCA0946	maltose/maltodextrin ABC transporter, ATP-binding protein	malK_2	3400.16	4015.37	39.9808	10694.4	7000.02	102.181	5932.19	2485.17	2.38704	0.00185187
VCA0978	amino acid ABC transporter, periplasmic amino acid-binding protein, putative	artI_2	5320.53	2470.64	131.768	34574.3	2589.9	225.483	12463.2	2640.98	4.71916	0.000686107
VCA1017	methylated-DNA--protein-cysteine S-methyltransferase	ogt	1794.99	26858.3	694.314	14886.4	38272.6	1870.65	18343.2	9782.54	1.8751	0.00072589
VC0623	conserved hypothetical protein	rsmC	10124.5	90.7297	2251.88	5149.04	22.472	1433.39	2201.63	4155.72	0.529784	1.80137e-05
VC2562	2`,3`-cyclic-nucleotide 2`-phosphodiesterase	cpdB	2530.47	12083.3	4075.22	8116.08	20896.1	2321.05	10444.4	6229.68	1.67656	0.35
VCA0022	glutathione S-transfersae-related protein	yecN	120.961	11320.3	17584.2	3204.13	12025.3	97363.6	37531	9675.15	3.87911	0.99
VCA0697	sensory box/GGDEF family protein	ycdT_3	2704.41	416.426	15919.7	14477.9	603.935	5228.35	6770.05	6346.84	1.06668	5.70722e-05
VC0029	branched-chain amino acid amiotransferase	ilvE	4374.03	1258.58	5556.2	128.421	1115.17	2248.55	1164.05	3729.6	0.31211	0.0369512
VC0031	acetolactate synthase II, large subunit	ilvG	1168.11	311.738	232.001	11163.3	207.866	70.2137	3813.8	570.618	6.68363	5.70722e-05
VC0044	16S rRNA (cytosine(967)-C(5))-methyltransferase	rsmB	56303.5	823.547	5163.15	24.9869	910.115	1994.53	976.543	20763.4	0.0470319	0.000719276
VC0116	oxygen-independent coproporphyrinogen III oxidase	hemN_2	103.303	979.416	3266.6	20082.5	651.688	6473.93	9069.36	1449.77	6.25571	0.0306636
VC0182	hypothetical protein		8293.35	3252.31	3044.17	13004.2	3971.92	568.56	5848.23	4863.28	1.20253	0.0112052
VC0225	glycosyltransferase family 9 protein	rfaQ	19.4244	1712.23	12741.5	1009.93	1693.83	68228.3	23644	4824.38	4.90095	0.00111176
VC0232	hypothetical protein	wavH	13332.2	1554.04	166.117	951.244	1952.25	187.807	1030.44	5017.46	0.20537	0.0122969
VC0303	sensor histidine kinase	rpfC	4735.15	569.969	11143.4	192.341	814.609	17057.4	6021.44	5482.83	1.09824	0.0384956
VC0315	CDP-diacylglycerol--serine O-phosphatidyltransferase	pssA	512.099	846.811	19.1457	946.014	893.261	47.38	628.885	459.352	1.36907	0.0368853
VC0322	preprotein translocase, SecE subunit	secE	705.46	888.686	16728.3	1284.79	775.284	11359.8	4473.28	6107.48	0.732427	0.000719276
VC0326	ribosomal protein L10	rplJ	161.576	2091.44	9570.61	4942.17	1497.2	5224.93	3888.1	3941.21	0.986524	0.0348636
VC0342	tRNA epoxyqueuosine(34) reductase QueG	queG	1169.88	1260.91	1473.66	694.402	1061.8	462.383	739.529	1301.48	0.56822	0.00627645
VC0424	conserved hypothetical protein	rraB	433.518	1737.82	940.393	4748.67	1247.2	797.468	2264.44	1037.24	2.18313	0.00325247
VC0460	pyrroline-5-carboxylate reductase	proC	3080.54	1619.18	182.447	2123.3	1334.27	262.017	1239.86	1627.39	0.761874	0.00455088
VC0463	twitching motility protein PilT	pilT_2	758.436	5225.1	1250.1	1061.65	5426.98	1012.1	2500.25	2411.21	1.03692	0.0409364
VC0604	aconitate hydratase 2	acnB	1951.27	1242.3	720.217	734.497	1157.31	321.955	737.92	1304.6	0.565631	0.00185187
VC0605	conserved hypothetical protein		943.851	1467.96	2939.99	1736.88	938.205	892.799	1189.29	1783.94	0.666669	0.00627645
VC0611	phosphoglucomutase/phosphomannomutase, putative	pgm_1	1420.63	1244.63	172.312	1315.59	957.868	212.924	828.793	945.856	0.876236	0.00325247
VC0650	conserved hypothetical protein	mepA_1	2163.17	1630.81	2853.84	1428.9	1396.07	1248.43	1357.8	2215.94	0.612743	0.00627645
VC0704	PotD/PotF family extracellular solute-binding protein	spuD	5834.39	1805.29	1355.97	1427.16	2367.99	728.396	1507.85	2998.55	0.502858	0.00325247
VC0944	lipoate-protein ligase B	lipB	5780.53	2184.49	469.07	6432.66	1665.74	787.193	2961.86	2811.37	1.05353	0.000719276
VC0951	conserved hypothetical protein	rlmH	6954.83	3431.44	391.361	1133.12	4480.35	183.241	1932.24	3592.54	0.537847	0.34
VC1077	hypothetical protein		4367.85	272.189	989.947	1148.23	393.26	370.477	637.323	1876.66	0.339605	0.43
VC1087	response regulator	hupR1_1	16609.7	376.877	732.606	921.608	325.844	265.442	504.298	5906.38	0.0853819	0.85
VC1119	oxidoreductase, short-chain dehydrogenase/reductase family	sdh	3202.38	314.064	1190.98	2838.62	401.687	289.988	1176.77	1569.14	0.749943	0.91
VC1127	conserved hypothetical protein	hflD	3096.43	1421.43	1154.94	1186.59	1867.98	329.376	1127.98	1890.93	0.596521	0.31
VC1134	histidinol-phosphate aminotransferase	hisC	1792.34	286.148	6251.08	1167.41	258.428	1889.49	1105.11	2776.52	0.398019	0.44
VC1150	hypothetical protein		778.743	262.884	1209.56	3669.58	193.821	568.56	1477.32	750.395	1.96872	0.0165021
VC1344	4-hydroxyphenylpyruvate dioxygenase	lly	2118.15	935.214	1253.48	446.858	963.486	563.993	658.112	1435.61	0.458419	0.0369512
VC1347	maleylacetoacetate isomerase	maiA	1613.99	6218.48	1109.89	378.289	11087.1	418.428	3961.28	2980.79	1.32894	4.94369e-05
VC1361	amino acid ABC transporter, permease protein	glnM	6970.72	311.738	2067.74	250.45	233.147	458.387	313.994	3116.73	0.100745	0.000719276
VC1391	multidrug transporter, putative	bmr3_1	691.333	244.272	1155.5	1391.71	213.484	1191.92	932.371	697.035	1.33762	0.0306636
VC1397	chemotaxis protein CheA	cheA_1	847.611	207.05	847.48	274.855	123.596	773.492	390.648	634.047	0.616118	0.0097
VC1419	hypothetical protein	tsiV1	334.63	1119	3148.35	160.381	904.497	3212.7	1425.86	1533.99	0.92951	0.00111176
VC1487	conserved hypothetical protein		2703.53	3052.24	369.4	1179.61	3688.21	425.278	1764.37	2041.72	0.864157	0.0122969
VC1535	methyl-accepting chemotaxis protein		318.737	6537.19	373.905	23345.3	8075.87	422.995	10614.7	2409.95	4.40455	0.0384956
VC1599	diguanylate cyclase	pleD_3	233.976	3643.15	256.778	334.708	8019.69	342.506	2898.97	1377.97	2.1038	0.0368853
VC1628	conserved hypothetical protein		851.143	646.74	1896.55	434.655	595.508	1815.85	948.671	1131.48	0.838435	5.70722e-05
VC1635	ribosomal small subunit pseudouridine synthase A	rsuA	13464.7	253.578	168.37	61.0144	129.214	296.838	162.356	4628.87	0.0350746	0.0348636
VC1649	GlyGly-anchored extracellular serine protease	vesC	137.737	48.8545	125.01	1797.89	42.135	287.705	709.244	103.867	6.82837	0.0456247
VC1676	envelope stress response membrane protein	pspC	472.367	1035.25	767.518	3587.07	1735.96	618.223	1980.42	758.378	2.61138	0.0480122
VC1731	conserved hypothetical protein		66.2196	549.031	8825.62	5079.89	758.43	8643.71	4827.34	3146.96	1.53397	0.00455088
VC1805	hypothetical protein		1881.52	179.133	219.613	6336.78	272.473	122.16	2243.81	760.089	2.95203	0.0409364
VC1882	conserved hypothetical protein	lolE_1	4811.96	276.842	269.166	1026.79	345.507	638.773	670.355	1785.99	0.375341	0.00185187
VC1918	peptidyl-prolyl cis-trans isomerse D	ppiD	12381.3	586.254	73.2042	120.286	907.306	79.918	369.17	4346.92	0.0849268	0.000686107
VC1920	endopeptidase La	lon_2	13494.7	416.426	1361.6	24.9869	387.642	1414.55	609.059	5090.9	0.119637	0.00072589
VC1988	hypothetical protein		346.991	125.626	2594.81	1396.94	28.09	4156.88	1860.64	1022.48	1.81974	0.00627645
VC2006	chemotaxis protein CheV	cheV_2	112.132	55.8337	3520.56	670.578	5.618	13769.3	4815.17	1229.51	3.91633	0.00325247
VC2015	DNA polymerase III, delta prime subunit	holB	37.083	74.4449	1571.64	243.477	67.416	4555.9	1622.26	561.056	2.89145	1.80137e-05
VC2026	conserved hypothetical protein	yceD	566.84	111.667	712.897	378.289	67.416	266.013	237.239	463.801	0.511511	0.66
VC2184	peptidyl-tRNA hydrolase	pth	222.498	139.584	87.282	1000.64	70.225	97.0433	389.302	149.788	2.59902	0.24
VC2254	1-deoxy-D-xylulose 5-phosphate reductoisomerase	ispC	101.537	576.948	25.903	626.996	396.069	24.5463	349.204	234.796	1.48726	0.6
VC2255	phosphatidate cytidylyltransferase	cdsA_2	133.322	721.185	1904.44	19.7571	1185.4	750.088	651.747	919.648	0.708692	0.67
VC2293	NADH:ubiquinone oxidoreductase, Na translocating, gamma subunit	nqrC	298.43	1423.76	1149.31	17.4327	2533.72	478.937	1010.03	957.165	1.05523	0.56
VC2330	conserved hypothetical protein		122.727	739.796	418.953	27.8923	668.542	175.82	290.751	427.159	0.680663	0.91
VC2427	conserved hypothetical protein	coaE	38.8489	3831.59	466.818	62.1766	3983.16	182.67	1409.34	1445.75	0.974812	0.46
VC2443	conserved hypothetical protein		18.5415	6327.82	1597.54	51.717	17146.1	319.101	5838.98	2647.97	2.20508	0.49
VC2458	pyridoxal phosphate biosynthetic protein PdxJ	pdxJ	44.1464	304.759	761.887	693.24	244.383	228.908	388.844	370.264	1.05018	0.89
VC2475	ubiH protein	ubiH	41.4976	244.272	29.8448	821.661	84.2699	99.8975	335.276	105.205	3.18689	0.63
VC2572	ribosomal protein S4	rpsD	37.083	1540.08	24.2137	1030.27	921.351	25.1171	658.914	533.792	1.2344	0.72
VC2576	preprotein translocase, SecY subunit	secY	519.162	874.728	47.3012	354.465	539.328	63.9344	319.242	480.397	0.664539	0.77
VC2577	ribosomal protein L15	rplO	1041.86	888.686	64.1945	3907.25	856.744	66.7886	1610.26	664.912	2.42176	0.44
VC2586	ribosomal protein L14	rplN	1469.19	616.497	77.146	26064.8	516.856	31.9672	8871.2	720.945	12.305	0.28
VC2596	ribosomal protein L3	rplC	482.962	221.008	935.888	202.8	67.416	418.999	229.738	546.619	0.420289	0.38
VC2613	phosphoribulokinase	cfxP	8240.37	286.148	628.993	55.7846	151.686	1036.08	414.517	3051.84	0.135825	0.39
VC2628	3-dehydroquinate synthase	aroB	14729.9	32.5696	758.509	1445.17	16.854	1184.5	882.174	5173.66	0.170513	0.78
VC2644	N-acetyl-gamma-glutamyl-phosphate reductase	argC	274.591	181.459	529.886	764.133	129.214	1066.91	653.418	328.645	1.98821	0.00627645
VC2661	conserved hypothetical protein	epmB	52.9757	190.765	5560.71	733.916	106.742	11828.4	4223.03	1934.82	2.18265	0.00325247
VC2681	malate oxidoreductase, putative	maeB	415.859	144.237	3305.45	600.847	160.113	13362.3	4707.75	1288.52	3.65362	0.0409364
VC2699	C4-dicarboxylate transporter, anaerobic	dcuA	180.117	148.89	613.226	75.5417	182.585	395.023	217.717	314.078	0.693193	0.22
VC2719	ComF-related protein	comF	205.722	1523.79	167.244	94.1365	901.688	131.294	375.706	632.253	0.594234	0.52
VC2728	type II secretion system minor pseudopilin GspI	gspI	279.888	95.3825	3968.23	20.9192	89.8879	341.935	150.914	1447.83	0.104234	0.06
VC2740	conserved hypothetical protein		61.805	1333.03	1787.87	104.596	1674.16	162.69	647.15	1060.9	0.609999	0.49
VC2741	conserved hypothetical protein	dtd	90.9416	281.495	1805.89	159.219	303.372	212.924	225.172	726.11	0.310107	0.76
VC2774	16S rRNA (guanine(527)-N(7))-methyltransferase	rsmG	22.9561	74.4449	1278.82	173.746	81.4609	143.282	132.829	458.741	0.289552	0.77
VCA0068	methyl-accepting chemotaxis protein	mcpQ_5	109.483	279.168	143.593	259.747	179.776	109.602	183.042	177.415	1.03172	0.74
VCA0078	hypothetical protein		71.5172	190.765	219.613	6880.1	205.057	195.799	2426.99	160.632	15.109	0.79
VCA0087	hypothetical protein		95.3563	120.973	30.971	724.619	39.326	45.0966	269.68	82.4334	3.27149	0.45
VCA0163	conserved hypothetical protein		89.1758	790.977	202.719	9629.82	623.598	153.557	3468.99	360.957	9.61053	0.29
VCA0201	hypothetical protein		2368.01	251.252	170.059	401.533	123.596	73.6388	199.589	929.775	0.214664	0.77
VCA0224	hypothetical protein		289.601	51.1809	280.992	48.2304	16.854	111.314	58.7996	207.258	0.283703	0.87
VCA0328	biphenyl-2,3-diol 1,2-dioxygenase III-related protein		3311.86	86.0769	469.07	167.935	123.596	52.5176	114.683	1289	0.0889701	0.06
VCA0333	hypothetical protein		461.772	107.015	15205.6	83.6769	61.798	287.705	144.393	5258.14	0.0274609	0.8
VCA0339	hypothetical protein		69.7514	107.015	1736.63	27.8923	70.225	31.3964	43.1712	637.799	0.0676878	0.77
VCA0356	hypothetical protein		217.2	79.0977	24114.6	425.939	95.5059	813.451	444.965	8136.97	0.0546844	0.11
VCA0361	hypothetical protein		367.298	993.374	365.458	24.9869	1050.57	264.871	446.808	575.377	0.776548	0.0097
VCA0460	hypothetical protein		103.303	1809.94	76.5829	436.398	1632.03	59.9385	709.455	663.276	1.06962	0.24
VCA0476	conserved hypothetical protein		1500.1	2856.82	267.477	45.9061	1401.69	222.629	556.742	1541.47	0.361177	0.24
VCA0487	conserved hypothetical protein		38.8489	416.426	242.7	160.381	235.956	367.623	254.653	232.658	1.09454	0.0023748
VCA0489	conserved hypothetical protein	relE2	245.454	335.002	133.457	124.353	252.81	259.734	212.299	237.971	0.892121	0.00339242
VCA0536	conserved hypothetical protein	ykuI	39.7318	37.2225	1367.79	33.7032	33.708	4041	1369.47	481.582	2.84369	0.00470344
VCA0575	transcriptional regulator, LysR family	yhaJ	252.518	30.2432	110.369	69.7308	53.371	75.9221	66.3413	131.043	0.506254	4.18196e-05
VCA0579	hypothetical protein		265.761	732.817	1809.27	697.889	719.104	221.487	546.16	935.95	0.583535	0.00240186
VCA0639	AcrA/AcrE family protein	mdtE	36.2001	844.484	1310.92	1098.26	1053.37	941.891	1031.17	730.534	1.41153	0.0051734
VCA0725	molybdenum ABC transporter, permease protein	modB_2	90.0587	369.898	6057.37	604.914	396.069	7890.19	2963.73	2172.44	1.36424	0.00856189
VCA0758	arginine ABC transporter, permease protein	artQ	2745.91	2849.84	3450.74	180.719	4390.46	6454.52	3675.24	3015.5	1.21878	2.41433e-05
VCA0764	MutT/nudix family protein	nudF_2	5539.49	1991.4	52.3692	196.989	2047.76	39.3882	761.379	2527.75	0.301208	2.99062e-08
VCA0786	conserved hypothetical protein		2167.59	783.998	130.641	20.9192	1238.77	123.873	461.187	1027.41	0.448883	1.44626e-05
VCA0863	lipase, putative	volA	201.308	1691.3	4763.34	12.784	1727.53	2118.4	1286.24	2218.65	0.57974	6.17172e-11
VCA0901	hypothetical protein		215.435	3738.53	8340.78	543.319	4306.19	4062.12	2970.54	4098.25	0.724833	0.00036251
VCA0921	hypothetical protein		17.6586	1600.57	3016.58	1055.84	1039.33	2299.36	1464.84	1544.93	0.948158	0.00649643
VCA1045	PTS system, mannitol-specific IIABC component	mtlA	10.5951	651.393	230.875	256.261	606.744	244.321	369.108	297.621	1.2402	0.00019799
VC0401	MSHA biogenesis protein MshK	mshK	286.069	532.746	189.768	2594.57	292.136	463.525	1116.74	336.194	3.32172	0.000569338
VC1755	conserved hypothetical protein		1481.55	646.74	15.204	1196.46	533.71	19.9795	583.384	714.499	0.816494	3.08601e-05
VC0325	ribosomal protein L1	rplA	553.596	376.877	12.3884	740.889	238.765	21.692	333.782	314.287	1.06203	4.21598e-05
VC2723	general secretion pathway protein N	outN	5285.21	230.314	183.011	1183.68	117.978	333.943	545.2	1899.51	0.287021	7.55622e-05
VCA0835	conserved hypothetical protein	yddG	1945.09	474.586	586.197	4586.54	1126.41	869.965	2194.3	1001.96	2.19002	0.000302662
VC0288	phosphogluconate dehydratase	edd	1385.31	207.05	0.56311	1153.46	174.158	1.14169	442.921	530.976	0.834164	0.000654463
VC0884	acetyltransferase-related protein		1710.23	183.786	322.662	741.471	224.72	952.737	639.642	738.893	0.865676	0.000813447
VC0906	ABC transporter, permease protein	metI	939.436	314.064	1178.03	421.29	168.54	4742.56	1777.46	810.509	2.19302	5.78603e-05
VC2381	vitamin B12 ABC transporter substrate-binding protein	btuF	874.982	704.9	504.546	209.192	1070.23	1594.36	957.928	694.81	1.37869	0.00346287
VC2424	type IV pilus assembly protein PilB	pilB	314.323	221.008	581.692	310.883	258.428	2055.61	874.972	372.341	2.34992	2.64099e-09
VCA0347	conserved hypothetical protein		421.157	311.738	2460.23	328.316	387.642	4175.15	1630.37	1064.37	1.53176	5.76105e-05
VCA0353	hypothetical protein		178.352	9656.9	1199.99	118.542	12525.3	963.012	4535.63	3678.41	1.23304	0.0023748
VCA0603	ABC transporter, periplasmic substrate-binding protein		250.752	4238.71	668.974	269.626	6154.52	433.27	2285.8	1719.48	1.32936	0.00339242
VCA1079	pyridoxamine 5`-phosphate oxidase	pdxH	806.997	663.025	268.603	90.65	845.508	219.775	385.311	579.542	0.664855	0.00428019
VC0367	primosomal replication protein N	priB	283.42	2742.83	352.507	195.246	2525.29	251.742	990.759	1126.25	0.879696	0.000866575
VCA0005	hypothetical protein		457.357	1782.02	95.1655	986.69	1567.42	170.682	908.264	778.182	1.16716	0.000103552
VC0552	quinone oxidoreductase	qorA	163.342	1049.21	249.458	333.546	1000	1354.61	896.053	487.336	1.83868	0.00413927
VC2072	peptidase, insulinase family	ptrA	2656.73	2114.7	104.175	6354.22	991.576	494.35	2613.38	1625.2	1.60803	0.00480427
VC2096	seqA protein	seqA	414.093	1521.47	498.915	2685.8	1696.63	326.522	1569.65	811.492	1.93428	0.00630025
VCA0295	hypothetical protein		158.044	376.877	146.972	1237.72	275.282	197.512	570.172	227.298	2.50848	4.07373e-06
VC1613	hypothetical protein		14906.5	709.553	191.457	3177.4	1441.02	230.05	1616.15	5269.16	0.306719	0.00509997
VC2581	ribosomal protein L6	rplF	7729.16	644.414	1405.52	4427.9	1432.59	2164.07	2674.85	3259.7	0.820583	5.78603e-05
VCA0589	peptide ABC transporter, permease protein, putative	yejE	1867.39	2484.6	132.331	982.623	2407.31	424.707	1271.55	1494.77	0.850662	0.00346287
<missing>	<missing>	<missing>	2943.68	493.197	246.079	1235.98	334.271	238.612	602.954	1227.65	0.491143	2.64099e-09
VC0666	hypothetical protein		1265.24	872.401	19751.6	1160.44	370.788	27122.5	9551.23	7296.42	1.30903	5.76105e-05
VC1774	conserved hypothetical protein	nanM_2	384.957	409.447	9815.56	2395.83	255.619	10635.9	4429.13	3536.66	1.25235	0.0023748
VCA0847	conserved hypothetical protein	yjeH	501.503	241.946	748.936	481.142	314.608	924.195	573.315	497.462	1.15248	0.00339242
<missing>	<missing>	<missing>	769.914	13737.4	1053.58	1540.47	14387.7	1437.38	5788.51	5186.97	1.11597	0.00470344
VC0428	conserved hypothetical protein	uspF	1564.55	125.626	400.934	1462.6	140.45	372.19	658.414	697.036	0.944591	4.18196e-05
VC0570	ribosomal protein L13	rplM	520.045	269.863	683.052	2026.84	320.226	167.257	838.108	490.987	1.70699	0.00240186
VC0978	hypothetical protein		718.704	625.802	791.169	337.613	1320.23	313.393	657.078	711.892	0.923003	0.0051734
VC1353	diguanylate cyclase	vdcA_1	520.045	3880.44	563.673	295.194	2109.56	357.919	920.89	1654.72	0.556523	0.82
VC1373	Hsp70 family protein	hscA_2	1218.44	2354.32	650.955	243.477	3865.18	562.28	1556.98	1407.91	1.10588	0.2
VC1937	conserved hypothetical protein		248.986	2.3264	374.468	252.193	11.236	452.679	238.702	208.593	1.14434	0.59
VC2123	flagellar biosynthetic protein FliP	fliP	226.03	346.634	1196.04	35696.9	224.72	619.936	12180.5	589.569	20.66	0.27
VCA0010	conserved hypothetical protein		262.23	1688.97	1062.59	171.421	828.654	1191.92	730.665	1004.6	0.727323	0.98
VCA0099	oxidoreductase, Gfo/Idh/MocA family	iolW	264.879	521.114	1725.37	140.624	348.316	813.451	434.13	837.12	0.5186	0.58
VCA1044	hypothetical protein		10385.9	481.565	354.196	343.424	567.418	191.232	367.358	3740.55	0.0982096	0.92
<missing>			191.595	1340.01	217.36	325.991	1691.02	260.875	759.295	582.988	1.30242	0.19
VC0256	transposase OrfAB, subunit A		284.303	1456.33	257.341	1982.68	1469.11	258.021	1236.6	665.991	1.85678	0.57
VC0381	hypothetical protein		1588.39	8456.48	234.817	10.4596	6778.11	284.28	2357.62	3426.56	0.688042	0.98
VC2556	hypothetical protein		5890.02	355.94	20531.5	126.096	221.911	21472.8	7273.61	8925.83	0.814895	0.45
VC1744	conserved hypothetical protein		2234.69	335.002	237.069	3519.08	328.653	184.953	1344.23	935.588	1.43677	0.93
VCA0235	acetate kinase	ackA_2	25.6049	1007.33	371.089	130.745	803.373	198.653	377.591	468.009	0.806802	0.38
VCA0466	hypothetical protein		113.015	597.886	516.935	479.98	679.778	1747.92	969.226	409.278	2.36813	0.84
VC0662	branched chain amino acid transport system II carrier protein	brnQ	1206.08	467.607	2034.51	1104.65	345.507	1809.57	1086.58	1236.07	0.87906	0.43
VC1075	conserved hypothetical protein	lppC	312.557	318.717	920.121	1192.4	443.822	2206.88	1281.03	517.132	2.47719	0.85
VC1793	hypothetical protein		409.679	304.759	12.3884	2674.17	280.9	104.464	1019.85	242.275	4.20945	0.7
VCA0423	conserved hypothetical protein		899.704	43473.5	221.865	172.584	45533.9	194.087	15300.2	14865	1.02927	0.06
VC0895	hypothetical protein		692.216	2635.81	7674.62	158.637	1429.78	1284.4	957.605	3667.55	0.261102	0.79
VC1494	aminopeptidase N		1410.04	367.572	222.428	409.668	297.754	220.345	309.256	666.679	0.463875	0.65
VC1927	TRAP transporter large permease	dctM_3	118.312	79.0977	322.662	384.1	106.742	550.293	347.045	173.357	2.00191	0.46
VCA0798	CbbY family protein	yieH	291.366	451.322	902.101	215.003	266.855	1237.59	573.149	548.263	1.04539	0.48
VCA0918	hypothetical protein		1097.48	1014.31	770.897	176.651	837.081	1201.62	738.452	960.896	0.768504	0.53
VC1998	peptide-methionine (R)-S-oxide reductase	msrB_2	1055.98	372.225	2702.93	259.166	460.676	972.717	564.186	1377.04	0.409708	0.39
VCA0779	hypothetical protein	mnmC_2	434.401	2424.11	162.176	29052.2	1528.1	129.581	10236.6	1006.9	10.1665	0.51
<missing>	<missing>	<missing>	461.772	1377.23	165.554	1430.64	1567.42	348.214	1115.43	668.186	1.66934	0.98
VC1293	aspartate aminotransferase	aspC	407.913	169.827	475.828	267.882	109.551	1214.18	530.539	351.189	1.51069	0.25
VC0904	conserved hypothetical protein		17078.5	825.873	366.584	154.57	848.317	985.846	662.911	6090.31	0.108847	0.97
VC0037	conserved hypothetical protein		2051.04	432.711	189.768	196.989	286.518	441.262	308.256	891.174	0.345899	0.97
VC0368	ribosomal protein S18	rpsR	301.079	1488.9	221.865	605.496	280.9	462.383	449.593	670.614	0.67042	0.99
VC0407	MSHA biogenesis protein MshF	mshF	218.083	2003.03	222.428	575.86	662.924	468.662	569.149	814.515	0.698758	0.08
VC0479	hypothetical protein		232.21	639.761	14857.1	1885.64	247.192	16515.1	6215.96	5243.02	1.18557	0.92
VC0860	hypothetical protein		509.45	7323.52	1086.8	3743.96	1882.03	1143.97	2256.65	2973.26	0.758984	0.54
VC1049	transcriptional regulator, LysR family	dmlR_1	769.031	569.969	234.254	137.718	570.227	235.187	314.377	524.418	0.599479	0.79
VC1061	cysteine synthase/cystathionine beta-synthase family protein	sbnA	1553.95	1388.86	90.0975	740.308	971.913	175.249	629.157	1010.97	0.622329	0.59
VC1766	conserved hypothetical protein		2693.81	295.453	213.982	201.638	587.081	250.029	346.249	1067.75	0.324279	0.54
VC2654	conserved hypothetical protein	glpE_2	177.469	318.717	491.595	282.41	491.575	465.237	413.074	329.26	1.25455	0.74
VCA0134	uridine phosphorylase	udp_2	1452.42	867.748	363.206	469.521	1348.32	593.677	803.839	894.457	0.898689	0.88
VCA0160	tryptophan-specific transport protein	mtr	476.781	797.956	1413.4	126.096	935.396	1513.3	858.266	896.048	0.957835	0.99
VCA0412	hypothetical protein		399.084	348.96	4864.7	918.703	494.384	2128.67	1180.59	1870.92	0.631021	0.53
VCA0610	sigma cross-reacting protein 27A	elbB	515.63	642.087	118.816	414.317	772.475	160.407	449.066	425.511	1.05536	0.7
VCA0656	fructokinase	scrK	132.439	707.227	818.761	1061.07	626.407	1536.71	1074.73	552.809	1.94412	0.08
VC0101	hypothetical protein		1388.85	132.605	282.681	489.859	73.034	445.258	336.05	601.378	0.558801	1
VC0524	dihydroneopterin aldolase FolB, putative	folB	594.211	237.293	328.856	486.372	421.35	681.587	529.769	386.787	1.36967	0.25
VC0656	DNA polymerase III, psi subunit	holD	805.231	2489.25	532.702	1318.49	5370.8	3377.11	3355.47	1275.73	2.63024	0.62
VC0731	peroxiredoxin C	tsaA	475.898	593.233	172.312	1182.52	311.799	950.454	814.923	413.814	1.9693	0.16
VC0986	adenylate kinase	adk	528.874	321.044	1036.12	571.792	162.922	7918.73	2884.48	628.68	4.58816	0.54
VC1555	conserved hypothetical protein	tabA	1297.02	16.2848	590.702	1422.51	8.42699	668.457	699.797	634.67	1.10262	0.98
VC1664	ABC transporter, periplasmic substrate-binding protein, putative		942.085	6.97921	889.713	1075.02	22.472	671.311	589.6	612.926	0.961943	0.99
VC2127	flagellar protein FliL, putative	fliL	362.884	376.877	402.06	77.2849	146.068	394.453	205.935	380.607	0.54107	0.51
VCA0515	hypothetical protein		913.831	2219.39	581.692	581.09	4123.61	501.2	1735.3	1238.3	1.40135	0.65
VCA0992	glutaredoxin 2	grxB	112.132	1123.65	1519.27	5060.71	1446.63	1268.41	2591.92	918.351	2.82236	0.88
VC0090	MATE family efflux transporter	dinF	51.2099	383.857	807.499	285.315	727.531	537.734	516.86	414.188	1.24789	0.22
VC0091	O-methyltransferase-related protein		1422.4	465.281	286.06	117.38	755.621	220.345	364.449	724.579	0.50298	0.18
VC0112	cytochrome c4	cc4	19528.6	777.019	947.713	8.71635	528.092	594.818	377.209	7084.45	0.0532446	0.4
VC0156	vitamin B12 receptor	btuB	445.879	67.4657	2314.94	1.74327	67.416	115.31	61.4898	942.763	0.065223	0.32
VC0400	type II secretion system protein GspM	gspM	158.927	1384.21	269.729	184.787	2643.27	181.528	1003.19	604.289	1.66012	0.81
VC0549	hypothetical protein	oadG_1	10.5951	2447.38	317.031	4852.68	5280.92	2394.12	4175.9	925.001	4.51449	0.13
VC0554	pitrilysin family protein		0.882929	576.948	2317.2	2055.9	351.125	26397.5	9601.5	965.009	9.94965	0.49
VC0591	pantoate--beta-alanine ligase	panC	82.1124	155.869	250.584	840.256	202.248	467.52	503.341	162.855	3.09073	0.59
VC0603	conserved hypothetical protein		7354.79	407.121	114.874	661.861	533.71	156.411	450.661	2625.6	0.171641	0.76
VC0682	isoleucyl-tRNA synthetase	ileS	1963.63	234.967	16.3302	547.968	171.349	15.4128	244.91	738.31	0.331717	0.87
VC0853	conserved hypothetical protein	nadK	1228.15	667.678	10.6991	207.449	463.485	3.9959	224.977	635.51	0.354009	0.85
VC0891	exodeoxyribonuclease, small subunit	xseB	1533.65	2687	335.613	2600.38	4882.04	107.889	2530.1	1518.75	1.66591	0.12
VC0970	cell division protein ZipA	zipA	335.513	2410.15	3041.35	4451.15	1581.47	3327.44	3120.02	1929.01	1.61742	0.4
VC1120	conserved hypothetical protein		77.6977	51.1809	1715.79	265.558	39.326	1782.74	695.876	614.891	1.13171	0.59
VC1141	isocitrate dehydrogenase, NADP-dependent, monomeric type	icd2	3525.53	79.0977	836.218	156.894	165.731	1142.26	488.294	1480.28	0.329865	0.84
VC1548	hypothetical protein		6014.51	6786.12	818.198	257.423	11817.5	1690.27	4588.38	4539.61	1.01074	0.03
VC1631	conserved hypothetical protein	norM_2	475.898	639.761	372.779	323.667	1044.95	242.037	536.884	496.146	1.08211	0.55
VC1674	efflux RND transporter periplasmic adaptor subunit	ttgG	222.498	1540.08	140.214	315.532	1963.49	63.3636	780.795	634.264	1.23103	0.79
VC1894	conserved hypothetical protein	lpoB	1252.88	2856.82	2537.93	3885.17	2438.21	2844.51	3055.96	2215.88	1.37912	0.06
VC1908	hypothetical protein		139.503	928.235	4114.64	2838.62	606.744	4381.79	2609.05	1727.46	1.51034	0.48
VC1947	transcriptional regulator, LysR family	dmlR_3	893.524	2242.65	1156.06	30.2167	876.407	2136.09	1014.24	1430.75	0.708888	0.44
VC2155	hypothetical protein		9283.99	195.418	226.933	608.982	123.596	1050.35	594.31	3235.45	0.183687	0.67
VC2260	ribosomal protein S2	rpsB	813.177	2905.68	241.011	11772.3	3488.78	2907.87	6056.32	1319.96	4.58827	0.57
VC2298	lipoprotein, putative		26.4879	12674.2	187.515	1008.19	6233.17	103.893	2448.42	4296.08	0.569919	0.42
VC2448	CTP synthase	pyrG	408.796	360.593	2891	2141.32	193.821	657.611	997.583	1220.13	0.817603	0.52
VC2455	hypothetical protein		13080.6	74.4449	2196.69	2224.41	8.42699	9650.1	3960.98	5117.24	0.774046	0.48
VC2579	ribosomal protein S5	rpsE	927.958	1379.56	1141.42	1346.38	1337.08	546.297	1076.59	1149.65	0.936452	0.51
VC2583	ribosomal protein S14	rpsN	1531	5294.89	29.2817	1018.07	6845.53	47.9508	2637.18	2285.06	1.1541	0.86
VC2623	tryptophanyl-tRNA synthetase	trpS	1371.19	7086.22	468.507	176.651	10890.5	227.766	3764.97	2975.31	1.26541	0.96
VC2709	DNA-directed RNA polymerase, omega subunit	rpoZ	1126.62	7853.94	14141.9	4318.66	12207.9	12718.4	9748.32	7707.5	1.26478	0.81
VC2736	conserved hypothetical protein	hslO	925.309	234.967	1609.37	4620.24	202.248	1444.8	2089.1	923.214	2.26285	0.26
VCA0174	conserved hypothetical protein		152.747	1035.25	3071.76	253.355	1036.52	2072.16	1120.68	1419.92	0.789255	0.83
VCA0462	hypothetical protein		3589.99	276.842	1995.1	46.4872	171.349	2019.64	745.826	1953.98	0.381697	1.44626e-05
VCA0535	hypothetical protein		2679.69	148.89	1440.43	1234.23	109.551	772.921	705.569	1423	0.495831	6.17172e-11
VCA0539	conserved hypothetical protein	yceI	181.883	1951.85	791.732	8084.12	1148.88	863.115	3365.37	975.156	3.45111	0.00036251
VCA0661	peptidyl-prolyl cis-trans isomerase-related protein	fkpA_2	45.9123	18634.5	133.457	11206.3	13227.6	132.436	8188.77	6271.29	1.30576	3.08601e-05
VCA0686	iron(III) ABC transporter, permease protein	cysT_2	710.757	4234.05	3920.37	18510	1556.19	1549.84	7205.35	2955.06	2.43831	4.21598e-05
VCA0710	periplasmic protein TorT	torT	18805.5	1723.86	3913.61	231.274	1640.45	3298.33	1723.35	8147.66	0.211515	7.55622e-05
VCA0716	conserved hypothetical protein		40391.3	1184.14	230.875	1912.95	539.328	210.07	887.448	13935.4	0.0636828	0.000302662
VCA0825	L-2,4-diaminobutyric acid acetyltransferase	ectA	19229.3	216.356	42.7963	177.232	252.81	25.6879	151.91	6496.15	0.0233846	0.000654463
VCA0828	phenylalanine-4-hydroxylase	phhA	72.4001	1507.51	449.925	177.232	1455.06	476.083	702.792	676.611	1.03869	0.00185187
VCA0943	maltose ABC transporter, permease protein	malG	1553.95	1081.78	8402.16	3474.34	1151.69	15353.4	6659.81	3679.3	1.81008	0.000195069
VCA0947	spermidine n1-acetyltransferase	speG_3	108.6	756.081	13870.5	832.702	396.069	25846.6	9025.13	4911.73	1.83746	5.78603e-05
VCA1082	hypothetical protein	pdeB_2	112.132	335.002	22994.6	245.22	328.653	18090	6221.3	7813.9	0.796183	0.00346287
VCA1097	conserved hypothetical protein		470.601	335.002	357.011	1141.26	213.484	43.9549	466.233	387.538	1.20306	2.64099e-09
<missing>	<missing>	<missing>	4479.98	2724.22	3414.7	712.416	2629.22	1558.4	1633.35	3539.63	0.461445	5.76105e-05
VC0006	ribonuclease P protein component	rnpA	570.372	686.289	137.962	216.165	398.878	92.4766	235.84	464.874	0.50732	0.0023748
VCA0676	iron-sulfur cluster-binding protein NapF	rsxB_3	854.675	1765.74	91.2237	1621.24	1452.25	131.294	1068.26	903.88	1.18186	0.00339242
VCA0807	ABC transporter, periplasmic substrate-binding protein	pstS1_2	437.05	604.865	680.799	592.712	648.879	389.315	543.635	574.238	0.946707	2.64099e-09
<missing>	<missing>	<missing>	225.147	3056.89	409.944	107.502	2752.82	14949.2	5936.52	1230.66	4.82384	5.76105e-05
VC2307	2-dehydropantoate 2-reductase	panE	1366.77	6062.61	122.758	105.758	5676.99	1844.39	2542.38	2517.38	1.00993	0.0023748
VC0972	chitoporin	chiP	399.084	246.599	1064.28	141.786	382.024	792.33	438.713	569.986	0.769691	0.00339242
VC0034	thiol:disulfide interchange protein	dsbA	60.0391	1735.5	903.791	2929.85	1514.05	397.307	1613.74	899.776	1.79349	0.00470344
VC0395	UTP--glucose-1-phosphate uridylyltransferase	galU	82.1124	683.963	156.544	543.9	331.462	187.807	354.39	307.54	1.15234	4.18196e-05
VC0429	conserved hypothetical protein	dctM_1	130.673	1688.97	918.432	1892.61	2140.46	1000.12	1677.73	912.691	1.83822	0.00240186
VC0617	peptide ABC transporter, ATP-binding protein	oppD_1	4376.68	218.682	248.331	703.119	308.99	276.859	429.656	1614.56	0.266113	0.0051734
VC0651	conserved hypothetical protein		505.918	311.738	34.9128	2136.67	376.406	34.2506	849.108	284.19	2.98782	0.00856189
VC0736	isocitrate lyase	aceA	2195.84	276.842	46.175	5444.23	331.462	80.4889	1952.06	839.62	2.32493	2.41433e-05
VC1148	conserved hypothetical protein	hexR	710.757	714.206	171.185	166.773	494.384	134.719	265.292	532.05	0.498622	2.99062e-08
VC1173	anthranilate synthase component II	trpG_1	2003.36	3270.92	3678.23	676.388	4516.87	2713.22	2635.49	2984.17	0.883156	1.44626e-05
VC1208	conserved hypothetical protein		8015.23	2028.62	393.05	276.599	2345.51	549.151	1057.09	3478.97	0.303851	6.17172e-11
VC1249	conserved hypothetical protein		469.718	1205.08	2965.33	3214.59	1528.1	1674.28	2138.99	1546.71	1.38293	0.00036251
VC1374	DnaK-related protein	dnaK_2	671.026	2877.76	1144.8	492.764	3252.82	767.213	1504.27	1564.53	0.961481	0.00649643
VC1405	methyl-accepting chemotaxis protein	mcpQ_3	306.376	3985.13	1639.21	928	5449.46	1183.36	2520.27	1976.91	1.27486	0.00019799
VC1527	molybdopterin biosynthesis MoeA protein	moeA_1	2754.74	1421.43	3831.4	394.56	2205.06	4123.77	2241.13	2669.19	0.83963	0.000569338
VC1966	conserved hypothetical protein	lplT	230.444	2691.65	152.04	802.485	2713.49	288.847	1268.27	1024.71	1.23769	3.08601e-05
VC2235	conserved hypothetical protein		482.962	300.106	1053.01	5981.74	278.091	707.275	2322.37	612.028	3.79455	4.21598e-05
VC2340	conserved hypothetical protein	rpfG_4	266.644	39.5489	275.361	3047.23	143.259	402.444	1197.65	193.851	6.17817	7.55622e-05
VC2366	putative 4-hydroxy-4-methyl-2-oxoglutarate aldolase	rraA1	528.874	139.584	3204.09	1921.08	359.552	2289.65	1523.43	1290.85	1.18017	0.000302662
VC2414	pyruvate dehydrogenase, E1 component	aceE	7261.2	397.815	501.731	3956.64	438.204	310.539	1568.46	2720.25	0.576587	0.000654463
VC2449	hypothetical protein		2594.04	569.969	957.286	6966.1	744.385	437.837	2716.11	1373.77	1.97713	0.000813447
VC2478	conserved hypothetical protein	zapA	971.221	530.42	473.012	1802.54	435.395	296.268	844.734	658.218	1.28337	0.000195069
VC2597	ribosomal protein S10	rpsJ	3312.75	672.331	1167.89	2395.83	331.462	496.063	1074.45	1717.66	0.625534	5.78603e-05
VC2622	hypothetical protein		4289.27	1253.93	8876.3	427.101	890.452	5129.6	2149.05	4806.5	0.447113	0.00346287
VC2686	conserved hypothetical protein	zapB	2987.83	367.572	2499.08	156.894	283.709	2006.51	815.705	1951.49	0.41799	2.64099e-09
VC2754	hypothetical protein		3524.65	369.898	1394.26	352.721	387.642	1316.36	685.576	1762.94	0.388883	5.76105e-05
VCA0399	hypothetical protein		563.308	593.233	3781.84	1139.52	617.98	3533.52	1763.67	1646.13	1.07141	0.0023748
VCA0583	hypothetical protein		324.035	1679.66	6765.76	588.644	1075.85	5178.12	2280.87	2923.15	0.780277	0.00339242
VCA0695	hypothetical protein		1168.11	27.9168	2575.1	431.75	16.854	4842.46	1763.69	1257.04	1.40304	0.71
VCA0761	hypothetical protein		1756.14	55.8337	2526.67	233.598	19.663	6248.45	2167.24	1446.22	1.49856	0.86
VCA0931	conserved hypothetical protein		5381.45	23.264	431.342	1005.87	5.618	933.328	648.271	1945.35	0.333241	0.98
VC0289	LacI family DNA-binding transcriptional regulator	gntR_2	3510.52	11.632	290.001	270.788	2.809	3612.29	1295.3	1270.72	1.01934	0.98
VC0744	protein-export membrane protein SecF	secF	1498.33	27.9168	971.927	363.181	5.618	11088.1	3818.95	832.725	4.58609	0.71
<missing>	<missing>	<missing>	11821.5	425.732	1329.5	546.224	300.563	9823.64	3556.81	4525.59	0.785933	0.73
<missing>	<missing>	<missing>	1905.36	100.035	1631.89	1568.94	42.135	33271	11627.4	1212.43	9.59014	0.18
VC0196	ATP-dependent DNA helicase RecQ	recQ	1840.91	65.1393	1249.54	7.55417	44.944	25635.4	8562.64	1051.86	8.14046	0.22
VC0204	conserved hypothetical protein	murR	2210.85	69.7921	599.149	5.8109	84.2699	11706.8	3932.31	959.931	4.09645	0.92
VC0529	conserved hypothetical protein	ispF	10407.1	27.9168	3461.43	4.64872	22.472	86829.2	28952.1	4632.14	6.25026	0.04
VC0641	conserved hypothetical protein	rimP	10.5951	79.0977	1201.11	15.6894	47.753	16092.1	5385.17	430.268	12.5158	0.5
VC0687	carbon starvation protein A, putative	yjiY	13.2439	970.11	1124.53	355.046	966.295	11182.2	4167.86	702.628	5.93182	0.35
VC0751	chaperone protein HscB	hscB	5.29757	111.667	1225.89	92.9744	50.562	10110.8	3418.1	447.618	7.6362	0.68
VC0817	transposase, putative		38.8489	404.794	4540.92	76.7038	502.811	71475.3	24018.3	1661.52	14.4556	0.2
VC0971	DNA ligase	ligA_1	293.132	442.017	11.8253	113.894	845.508	69.6429	343.015	248.991	1.37762	0.52
VC1209	elongation factor P family protein	yeiP	81.2294	69.7921	16.3302	23.8247	261.237	21.1212	102.061	55.7839	1.82958	0.3
VC1429	hypothetical protein		81.2294	25.5904	4.50488	47.6494	176.967	5.13759	76.5846	37.1082	2.06382	0.09
VC1728	hypothetical protein		167.756	9.30561	4.50488	1112.21	140.45	8.56265	420.406	60.5223	6.9463	0.42
VC1730	DNA topoisomerase I	topA_2	29.1366	48.8545	19.7088	81.9337	182.585	33.6797	99.3994	32.5666	3.05218	0.16
VC1887	hypothetical protein	csiV	33.5513	1230.67	419.517	144.11	1457.87	382.465	661.482	561.245	1.1786	0.63
VC1907	cys regulon transcriptional activator	cysB	1701.4	146.563	78.8353	151.664	39.326	100.468	97.1529	642.267	0.151266	0.57
VC1945	FAD-binding protein	mobA_2	87.4099	190.765	116.001	70.3119	146.068	102.752	106.377	131.392	0.809618	0.84
VC2134	flagellar hook-basal body complex protein FliE	fliE	188.947	148.89	216.797	4.06763	89.8879	147.278	80.411	184.878	0.434941	0.06
VC2445	ExeA family protein	gspA	152.747	476.913	51.8061	1.74327	926.969	32.5381	320.417	227.155	1.41056	0.15
VCA0806	hypothetical protein		68.8684	104.688	58.5634	6.97308	132.023	70.7845	69.9268	77.3733	0.903759	0.71
VCA0965	GGDEF family protein	ycdT_4	11.4781	474.586	956.723	734.497	235.956	2157.22	1042.56	480.929	2.1678	0.99
VC1411	multidrug resistance protein VceB	emrB	7.94636	809.588	81.0878	27.8923	623.598	166.686	272.725	299.541	0.910478	0.19
VC1641	conserved hypothetical protein	bluF	14.1269	155.869	257.904	78.4471	78.652	409.294	188.798	142.633	1.32366	0.22
VC2429	conserved hypothetical protein	yacG	1558.37	155.869	284.933	88.9067	84.2699	453.82	208.999	666.39	0.313628	0.00491
VCA0294	hypothetical protein		35.3171	65.1393	131.768	1030.85	70.225	142.711	414.596	77.408	5.35599	0.3
VC1672	DNA-3-methyladenine glycosylase I	tag	94.4734	72.1185	47.8643	63.9199	25.281	35.3923	41.531	71.4854	0.580972	0.7
VC0338	SLC13 family permease	sdcS_1	109.483	395.489	20.2719	268.463	275.282	16.5544	186.767	175.081	1.06674	0.99
VC1409	multidrug resistance protein, putative	vceC	1700.52	144.237	19.1457	352.14	89.8879	10.846	150.958	621.301	0.242971	0.46
<missing>	<missing>	<missing>	68.8684	253.578	1238.84	63.9199	280.9	1674.28	673.034	520.429	1.29323	0.12
VC0014	recF protein	recF_1	205.722	1060.84	39.4177	31.9599	3320.24	49.6633	1133.95	435.327	2.60483	0.34
VC0221	formamidopyrimidine-DNA glycosylase	mutM	420.274	611.844	103.049	51.1359	651.688	103.893	268.906	378.389	0.710659	0.91
VC0351	conserved hypothetical protein		62.6879	469.933	118.816	70.3119	317.417	94.7599	160.83	217.146	0.740652	0.93
VC0364	bacterioferritin-associated ferredoxin	bfd	65.3367	614.17	507.925	370.154	1182.59	726.112	759.618	395.811	1.91915	0.77
VC0441	bis(5`-nucleosyl)-tetraphosphatase	apaH	43.2635	193.091	60.8158	79.6093	176.967	63.9344	106.837	99.0569	1.07854	0.18
VC0665	sigma-54 dependent transcriptional regulator	zraR_1	30.0196	237.293	190.894	50.5548	103.933	149.561	101.35	152.736	0.663562	0.76
VC0749	Fe-S cluster assembly scaffold	iscU	653.367	237.293	381.225	428.844	134.832	309.397	291.024	423.962	0.68644	0.28
VC0901	hypothetical protein		111.249	2333.38	106.428	4025.79	2306.19	119.306	2150.43	850.353	2.52886	0.5
VC1246	hypothetical protein		133.322	1754.11	168.933	855.364	1401.69	135.29	797.448	685.454	1.16339	0.9
VC1318	outer membrane protein OmpV	ompV	1363.24	3836.24	58.0003	276.599	2837.09	79.918	1064.53	1752.49	0.60744	0.5
VC1450	RTX toxin activating protein	ltxC	7145.54	3012.69	30.971	923.933	2752.82	65.0761	1247.28	3396.4	0.367234	0.57
VC1581	NADH-quinone oxidoreductase, putative	nuoL	1364.12	23931.7	159.923	896.621	30814.7	2623.02	11444.8	8485.25	1.34879	0.24
VC2575	ribosomal protein L36	rpmJ	453.825	15812.6	66.4469	234.179	17629.3	113.598	5992.35	5444.28	1.10067	0.96
VC2679	ribosomal protein L31	rpmE	3825.73	5029.68	140.777	210.936	3418.55	1053.21	1560.9	2998.73	0.520519	0.76
VCA0202	IS1004 transposase	tnpA	7390.99	1395.84	1508.01	1273.75	1328.66	6170.24	2924.22	3431.61	0.85214	0.00497
<missing>	<missing>	<missing>	788.455	2912.66	3153.98	1545.7	2106.75	11848.4	5166.96	2285.03	2.26122	0.58
<missing>	<missing>	<missing>	127.142	556.01	544.527	3557.43	412.923	978.425	1649.59	409.226	4.031	0.18
VC2356	sodium/alanine symporter	alsT_2	2548.13	386.183	362.643	4699.85	429.777	2131.53	2420.39	1098.99	2.20238	0.65
VC1245	vitamin B12 ABC transporter, ATP-binding protein BtuD, putative	btuD	1495.68	4350.37	1121.15	40232.3	5176.98	21829	22412.8	2322.4	9.65069	0.52
VC1825	transcriptional regulator	rhaR	1688.16	11257.5	3434.97	19159.1	15845.6	74622.3	36542.3	5460.2	6.69249	0.42
VC2290	NADH:ubiquinone oxidoreductase, Na translocating, beta subunit	nqrF	1936.26	681.636	707.829	3290.13	648.879	6801.02	3580.01	1108.58	3.22938	0.11
VC0035	conserved hypothetical protein	srkA	33651.1	842.158	263.535	1385.9	601.126	637.632	874.885	11585.6	0.075515	0.17
VCA0886	2-amino-3-ketobutyrate coenzyme A ligase	kbl	13135.3	260.557	1144.24	2526	227.529	2040.19	1597.91	4846.71	0.329689	0.55
VCA1030	hypothetical protein		1779.1	8763.56	1090.74	561.333	9120.82	660.465	3447.54	3877.8	0.889045	0.57
VC0272	hypothetical protein		776.094	7104.84	2222.59	1738.62	8542.16	1053.21	3778	3367.84	1.12179	0.15
VC1594	galactose 1-epimerase	galM	1247.58	1098.06	3160.73	2.32436	1216.3	2378.13	1198.92	1835.46	0.653198	0.28
VC1950	molybdopterin guanine dinucleotide-containing S/N-oxide reductase	torZ	268.41	788.651	33741.5	13315.7	890.452	16962.6	10389.6	11599.5	0.895689	5.76105e-05
VC2145	Dyp-type peroxidase	yfeX	2021.91	500.177	15282.2	27493.1	398.878	11004.1	12965.4	5934.77	2.18465	0.0023748
<missing>	<missing>	<missing>	15.8927	1502.86	2035.08	1075.6	2314.61	2094.42	1828.21	1184.61	1.5433	0.00339242
<missing>	<missing>	<missing>	22836.1	1300.46	930.82	770.525	2117.98	578.264	1155.59	8355.78	0.138298	2.64099e-09
VC0335	NlpD-related protein	envC	35944	1740.15	1354.84	327.735	2132.03	953.879	1137.88	13013	0.0874418	5.76105e-05
VC0629	multidrug resistance protein, putative	mdtB	685.153	621.15	256.215	11357.4	528.092	298.551	4061.35	520.839	7.7977	0.0023748
VC1508	conserved hypothetical protein		458.24	353.613	1449.44	14821.9	398.878	509.763	5243.5	753.766	6.9564	0.00339242
VC1557	transcriptional regulator, LacI family	ascG	160.693	46.5281	3.94177	1253.41	36.517	1.71253	430.547	70.3876	6.1168	0.00470344
VC2055	heme exporter protein C	ccmC	4790.77	1633.14	14800.2	589.806	1971.92	3717.33	2093.02	7074.7	0.295845	4.18196e-05
VC2237	LysM peptidoglycan-binding domain-containing protein	mltD	11227.3	2340.36	28903.3	927.419	4064.62	5117.61	3369.88	14157	0.238037	0.00240186
VC2302	RNA polymerase sigma-70 factor, ECF subfamily	rpoE_1	1055.98	72.1185	1056.96	3929.33	171.349	525.176	1541.95	728.353	2.11704	0.0051734
VC2343	DNA repair protein RadA	radA	883.811	414.1	760.198	987.271	845.508	365.34	732.706	686.036	1.06803	0.00185187
VC2425	type II secretion system F family protein	gspF	469.718	3696.65	198.215	2742.16	6075.86	179.816	2999.28	1454.86	2.06156	0.00241433
VCA0216	hypothetical protein		4427	3750.16	7118.27	593.293	4769.68	3766.99	3043.32	5098.48	0.596908	0.000299062
VCA0581	conserved hypothetical protein	bepA_4	1773.8	1346.99	13296.7	681.618	1196.63	6836.42	2904.89	5472.5	0.530816	1.44626e-05
VCA0852	hypothetical protein		1308.5	51432.1	886.898	65.6631	72480.6	944.745	24497	17875.8	1.3704	6.17172e-11
<missing>	<missing>	<missing>	278.122	946.846	538.333	2546.34	1089.89	1062.91	1566.38	587.767	2.66496	0.00036251
<missing>	<missing>	<missing>	354.937	437.364	510.177	7549.52	587.081	264.3	2800.3	434.159	6.44993	3.08601e-05
VCA0102	CbbY family protein		59.1562	2768.42	3893.9	184.205	2516.86	2777.72	1826.26	2240.49	0.815117	4.21598e-05
<missing>	<missing>	<missing>	5776.12	223.335	610.974	1227.26	219.102	1372.88	939.747	2203.48	0.426484	7.55622e-05
<missing>	<missing>	<missing>	2385.67	3622.21	2231.04	9604.25	6660.13	784.338	5682.91	2746.31	2.06929	0.000302662
<missing>	<missing>	<missing>	517.396	3270.92	458.934	11215.6	6887.66	243.75	6115.68	1415.75	4.31974	0.000654463
VC0419	ribonuclease G	rng	3233.28	302.432	652.081	3509.2	783.711	250.029	1514.31	1395.93	1.0848	0.00185187
VC0949	peptidoglycan glycosyltransferase MrdB	mrdB	26029.6	951.499	42.7963	336130	3539.34	104.464	113258	9007.97	12.5731	0.000195069
VC1633	hypothetical protein		16825.1	981.742	2445.02	1088.96	842.699	6224.47	2718.71	6750.62	0.402735	5.78603e-05
VC1980	conserved hypothetical protein		527.108	79.0977	4223.32	250.45	87.0789	1711.96	683.162	1609.84	0.424366	0.00346287
VC2263	hypothetical protein		141148	925.909	74.3305	3219.24	949.441	1004.68	1724.45	47382.9	0.036394	2.64099e-09
VC2294	NADH:ubiquinone oxidoreductase, Na translocating, hydrophobic membrane protein NqrB	nqrB	2409.51	5050.62	193.147	96.4609	5601.14	4477.69	3391.77	2551.09	1.32953	5.76105e-05
VC2650	hypothetical protein		837.899	1526.12	1383	7091.62	1008.43	28954.9	12351.6	1249.01	9.88918	0.0023748
VC2653	protein-transport protein SecB	secB	2139.34	651.393	1247.85	1446.91	292.136	9449.16	3729.4	1346.19	2.77033	0.00339242
VCA0006	conserved hypothetical protein		150.981	628.129	17881.5	216.165	637.643	694.145	515.984	6220.22	0.0829528	2.64099e-09
VCA0091	conserved hypothetical protein		7741.52	704.9	636419	547.387	646.07	100179	33790.8	214955	0.157199	5.76105e-05
VCA0142	C4-dicarboxylate transport transcriptional regulatory protein	dctD_2	11710.3	1244.63	1125.66	1860.65	660.115	1325.5	1282.09	4693.52	0.273161	0.0023748
VCA0247	transcriptional regulator, DeoR family	ulaR	1694.34	421.079	384.604	117.961	323.035	1159.95	533.65	833.341	0.640374	0.00339242
VCA0363	hypothetical protein		2616.12	2645.12	2922.54	1131.38	2598.32	1636.04	1788.58	2727.93	0.655656	0.00470344
VCA0372	transposase OrfAB, subunit A		739.011	2298.49	118.253	5188.55	1213.49	127.869	2176.64	1051.92	2.06921	4.18196e-05
VCA0390	hypothetical protein		73.2831	1005.01	20859.8	445.115	991.576	9860.17	3765.62	7312.71	0.514942	0.00240186
VCA0739	conserved hypothetical protein		689.567	430.385	2380.83	289.383	174.158	20472.7	6978.75	1166.93	5.98046	0.0051734
VCA1048	oxidoreductase, Gfo/Idh/MocA family	yceM	3908.72	6506.95	411.07	679.294	3946.64	3230.97	2618.97	3608.91	0.725694	0.00856189
<missing>	<missing>	<missing>	483.845	2124.01	826.645	641.523	3657.32	4566.74	2955.19	1144.83	2.58133	2.41433e-05
VC0318	UDP-N-acetylmuramate dehydrogenase	murB	174.82	1982.1	1740.57	775.755	2193.83	598.244	1189.28	1299.16	0.915417	2.99062e-08
VC1758	integrase, phage family	intA_3	528.874	7456.12	131.768	284.734	12081.5	42.2424	4136.16	2705.59	1.52875	1.44626e-05
VCA0922	hypothetical protein		699.279	2163.56	1020.35	2720.66	2887.65	475.512	2027.94	1294.4	1.56671	6.17172e-11
VCA0671	hypothetical protein		521.811	4852.88	5693.04	2325.52	5306.2	1976.83	3202.85	3689.24	0.868159	0.00036251
VC0195	rarD protein	rarD	181.883	1905.32	514.119	1086.06	1980.34	528.03	1198.14	867.109	1.38177	0.00649643
VC1425	extracellular solute-binding protein	potD_2	2869.52	12527.7	389.672	246.963	14980.4	202.078	5143.14	5262.29	0.977358	0.00019799
VCA0144	immunogenic protein		1511.57	2035.6	536.08	9331.14	1587.08	489.212	3802.48	1361.09	2.79371	0.000569338
VCA0822	aspartokinase, putative	ask	1045.39	7030.39	621.11	8835.47	5522.49	485.787	4947.92	2898.96	1.70679	3.08601e-05
<missing>	<missing>	<missing>	214.552	2235.67	641.382	2274.97	2348.32	344.218	1655.84	1030.54	1.60677	4.21598e-05
VC0459	conserved hypothetical protein		1319.1	537.399	189.205	10318.4	609.553	182.099	3703.35	681.9	5.43094	7.55622e-05
VC0487	glucosamine--fructose-6-phosphate aminotransferase (isomerizing)	glmS	12604.7	6716.33	3200.71	2466.14	7078.68	2058.46	3867.76	7507.24	0.515204	0.000302662
VC1428	spermidine/putrescine ABC transporter, ATP-binding protein	potA_1	3285.38	3724.57	1994.53	5301.28	3601.14	1149.68	3350.7	3001.49	1.11634	0.000654463
VC1693	pentaheme c-type cytochrome TorC	torC	12824.5	14221.3	1091.87	2487.65	22407.4	739.242	8544.76	9379.24	0.911029	0.000813447
VC2082	zinc ABC transporter, ATP-binding protein	znuC	2924.26	542.052	190.894	21475.3	320.226	287.134	7360.9	1219.07	6.03813	0.000195069
VC2609	hypothetical protein		3269.48	3096.44	3499.16	861.175	4356.76	1030.94	2082.96	3288.36	0.633433	5.78603e-05
VC2718	bioH protein	bioH	1674.92	4057.25	6544.46	4389.55	3193.83	3215.56	3599.65	4092.21	0.879635	0.00346287
VCA0136	glycerophosphoryl diester phosphodiesterase	glpQ_2	68629.2	2191.47	2712.5	3685.27	1674.16	3027.18	2795.54	24511	0.114052	2.64099e-09
VCA0645	hypothetical protein		895.29	1965.81	8401.59	1290.6	4935.41	9682.07	5302.69	3754.23	1.41246	5.76105e-05
VCA1052	conserved hypothetical protein		2436.88	2393.87	1813.21	7881.9	2564.62	2165.78	4204.1	2214.65	1.89831	0.0023748
VC1756	multidrug efflux RND transporter periplasmic adaptor subunit	srpA	4000.55	746.775	4234.02	9551.95	853.935	3193.3	4533.06	2993.78	1.51416	0.00339242
VC1311	conserved hypothetical protein	rhtA	518.279	9635.96	1896.55	18730.8	12258.5	1687.41	10892.2	4016.93	2.71158	0.00428019
VCA0573	DamX-related protein	damX_2	7479.29	184340	12651.9	343.424	306799	36574.5	114572	68156.9	1.68101	0.000866575
VC0071	transcriptional regulator AsnC	asnC	9508.26	5857.88	1177.46	8873.82	5688.22	1354.61	5305.55	5514.53	0.962103	0.000103552
VC0810	hypothetical protein		13570.6	116.32	4393.94	4244.28	73.034	1893.49	2070.27	6026.96	0.343501	0.00509997
VCA1084	toxin secretion ATP-binding protein	apxIB_2	317.854	14668	6424.52	2041.37	18140.5	2393.54	7525.14	7136.78	1.05442	0.00413927
VC1580	transcriptional regulator, LysR family	nhaR_2	10367.3	27302.7	1448.32	6242.07	43727.7	503.484	16824.4	13039.4	1.29027	0.00480427
VC1002	SPOR domain-containing protein	dedD	4699.83	14812.2	6725.22	2713.69	13744.4	5028.56	7162.22	8745.75	0.818938	0.00630025
VC2550	conserved hypothetical protein		1241.4	14035.2	6238.69	1266.19	16224.8	3355.99	6948.98	7171.76	0.968937	4.07373e-06
VC2703	conserved hypothetical protein	nhaP2_2	2501.34	4017.7	26550.6	12266.8	4171.36	100872	39103.4	11023.2	3.54737	0.00509997
VCA0475	doc protein		2684.99	35186.8	302.39	467250	38252.9	224.341	168576	12724.7	13.2479	5.78603e-05
VCA1092	methyl-accepting chemotaxis protein	tar_2	1387.08	37.2225	4060.58	5022.94	22.472	6028.67	3691.36	1828.3	2.01902	0.00346287
VC0013	DNA polymerase III, beta chain	dnaN	22233.9	1316.74	2613.95	80.7715	1626.41	2755.46	1487.55	8721.53	0.17056	2.64099e-09
VC0016	hypothetical protein		160421	297.78	1264.74	27275.2	415.732	734.675	9475.2	53994.5	0.175484	5.76105e-05
VC0018	16 kDa heat shock protein A	ibpA	2045.75	595.559	3348.25	48222.3	612.362	4615.84	17816.8	1996.52	8.92396	0.0023748
VC0021	glycyl-tRNA synthetase, alpha chain	glyQ	43.2635	474.586	1654.42	5660.4	573.036	2016.22	2749.88	724.089	3.79772	0.00339242
VC0030	acetolactate synthase II, small subunit	ilvM	15774.4	4471.35	663.343	25027	5865.19	845.989	10579.4	6969.7	1.51791	0.00470344
VC0032	YifB family Mg chelatase-like AAA ATPase	comM	104457	523.441	12490.3	6987.02	432.586	14654.1	7357.91	39156.8	0.187909	4.18196e-05
VC0042	potassium uptake protein TrkH	trkI	6532.79	132.605	208688	43686.3	185.394	65414.6	36428.8	71784.4	0.507475	0.00240186
VC0043	potassium uptake protein TrkA	trkA	28003	260.557	1804.2	66.8253	317.417	1778.18	720.806	10022.6	0.0719183	0.0051734
VC0048	DNA-processing protein DprA	dprA	9996.52	95.3825	66.4469	1414.95	148.877	46.8091	536.88	3386.12	0.158553	0.42
VC0065	thiazole synthase	thiG	13571.5	146.563	25619.2	405.02	151.686	7398.13	2651.61	13112.4	0.202221	0.82
VC0075	carboxylate/amino acid/amine transporter	madN	24.722	107.015	40734.2	104.596	25.281	78485.8	26205.2	13622	1.92374	0.14
VC0084	conserved hypothetical protein		2167.59	2949.88	9479.95	167.935	2977.54	21016.7	8054.07	4865.81	1.65524	0.23
VC0087	conserved hypothetical protein	tatB	813.177	646.74	22436.5	1577.66	500.002	29574.8	10550.8	7965.48	1.32457	0.61
VC0095	chorismate--pyruvate lyase	ubiC	392.903	286.148	7337.32	883.837	165.731	9961.21	3670.26	2672.12	1.37354	0.06
VC0097	flagellar protein FliL, putative	fliL	352.288	1989.07	29183.7	54.6224	1342.7	11746.2	4381.19	10508.4	0.416924	0.34
VC0102	hypothetical protein		4219.52	4299.19	36.6021	160.962	6157.32	93.0474	2137.11	2851.77	0.749398	0.92
VC0111	conserved hypothetical protein	engB	536.821	111.667	965.733	166.192	101.124	1155.39	474.234	538.074	0.881355	0.25
VC0121	hypothetical protein		133.322	332.676	446.546	152.246	112.36	550.293	271.633	304.181	0.892996	1
VC0127	conserved hypothetical protein		233.976	309.412	51.243	56.9468	261.237	48.5217	122.235	198.21	0.616694	0.67
VC0129	conserved hypothetical protein	yigB	217.2	79.0977	11.8253	609.563	140.45	15.9836	255.332	102.708	2.48601	1
VC0134	conserved hypothetical protein	yigL	238.391	1607.54	39.4177	1174.96	2429.78	61.651	1222.13	628.451	1.94467	0.82
VC0152	transcriptional regulator, TetR family	fabR	105.951	1537.75	215.671	235.341	2814.62	619.936	1223.3	619.792	1.97372	0.93
VC0157	S8 family peptidase	ivaP	2828.9	646.74	128.952	1047.12	780.902	347.643	725.223	1201.53	0.603582	0.53
VC0163	conserved hypothetical protein		1715.53	93.0561	156.544	13.9462	39.326	385.89	146.387	655.044	0.223477	0.12
VC0174	hypothetical protein		207.488	348.96	314.215	8584.44	300.563	130.152	3005.05	290.221	10.3543	0.7
VC0175	deoxycytidylate deaminase-related protein	tadA_2	776.094	3052.24	262.972	142.948	3036.53	147.848	1109.11	1363.77	0.813267	0.06
VC0176	transcriptional regulator, putative		5.29757	991.048	91.2237	191.179	904.497	91.3349	395.67	362.523	1.09143	0.2
VC0179	hypothetical protein	dncV	2291.2	1586.61	484.837	164.448	938.205	1767.9	956.852	1454.21	0.657985	1
VC0181	conserved hypothetical protein		207.488	2212.41	988.257	61.5955	1955.06	691.291	902.65	1136.05	0.79455	0.01
VC0194	gamma-glutamyltranspeptidase	ggt	233.093	495.524	173.438	3287.81	424.159	139.286	1283.75	300.685	4.26942	1
VC0223	ADP-heptose--LPS heptosyltransferase II, putative	rfaF_2	360.235	6018.41	610.974	2154.68	6674.18	412.149	3080.34	2329.87	1.32211	1
VC0228	hypothetical protein	wavD	74.166	783.998	11.2622	539.251	421.35	3.42506	321.342	289.809	1.10881	0.75
VC0233	3-deoxy-D-manno-octulosonic-acid transferase	waaA	7074.91	26567.5	2575.1	36.6087	24604	783.197	8474.61	12072.5	0.701976	0.96
VC0234	conserved hypothetical protein	wavl	4982.37	3012.69	236.506	341.681	3056.19	214.066	1203.98	2743.85	0.438791	0.33
VC0235	glycosyltransferase family 9 protein	wavJ	2882.76	1872.75	592.391	5420.99	1949.44	371.048	2580.49	1782.64	1.44757	1
VC0239	conserved hypothetical protein	xynD	41.4976	90.7297	1285.02	1691.55	30.899	683.299	801.917	472.414	1.69749	0.61
VC0240	ADP-L-glycero-D-mannoheptose-6-epimerase	hldD	258.698	409.447	245.516	1033.18	424.159	102.752	520.029	304.554	1.70751	0.35
VC0241	mannose-1-phosphate guanylyltransferase	manC1	3364.84	341.981	22683.2	2065.19	426.968	9083.25	3858.47	8796.67	0.438629	0.2
VC0248	acyl carrier protein, putative	wbeK	965.041	1102.72	17127	499.737	1129.22	5473.81	2367.59	6398.24	0.370037	1
VC0249	AMP-binding protein	lcfB	586.265	260.557	1116.08	3820.67	331.462	3633.99	2595.37	654.302	3.96663	1.44626e-05
VC0253	IS1004 transposase-related protein		1420.63	309.412	48.4274	470.102	530.901	89.0515	363.351	592.824	0.612916	6.17172e-11
VC0255	rfbT-related protein	rfbT	422.923	2754.46	297.322	26409.9	4084.28	301.976	10265.4	1158.24	8.86297	0.00036251
VC0264	conserved hypothetical protein	rjg	953.563	658.372	5297.73	2577.71	738.767	2658.42	1991.63	2303.22	0.864715	3.08601e-05
VC0268	conserved hypothetical protein		323.152	2233.35	1591.35	1983.84	3707.88	896.794	2196.17	1382.62	1.58842	4.21598e-05
VC0269	mannose-6-phosphate isomerase	manA_2	20914.8	1549.38	796.8	50.5548	1671.35	407.011	709.64	7753.67	0.0915232	7.55622e-05
VC0274	hypothetical protein		1681.98	621.15	2277.78	310.302	598.317	619.365	509.328	1526.97	0.333555	0.000302662
VC0297	3-dehydroquinate dehydratase	aroQ	1950.39	225.661	539.459	438.142	185.394	178.103	267.213	905.17	0.295207	0.000654463
VC0300	conserved hypothetical protein		63.5709	556.01	1343.58	916.96	603.935	1113.71	878.203	654.387	1.34202	0.00185187
VC0302	conserved hypothetical protein	hcaT	456.474	193.091	327.73	479.399	126.405	415.003	340.269	325.765	1.04452	0.000195069
VC0306	thioredoxin	trxA_2	655.133	321.044	3438.91	793.769	241.574	6000.13	2345.16	1471.7	1.59351	5.78603e-05
VC0309	conserved hypothetical protein	ubiD	893.524	7460.78	1404.4	3687.01	9831.49	1483.05	5000.52	3252.9	1.53725	0.00346287
VC0328	DNA-directed RNA polymerase, beta subunit	rpoB	490.908	1784.35	1798.57	522.4	1719.11	1199.34	1146.95	1357.94	0.844622	2.64099e-09
VC0329	DNA-directed RNA polymerase, beta subunit	rpoC	738.128	10748	51.243	2485.32	11261.3	75.9221	4607.51	3845.78	1.19807	5.76105e-05
VC0332	uroporphyrinogen decarboxylase	hemE	5051.23	516.462	324.351	1789.18	410.114	488.642	895.977	1964.02	0.456196	0.0023748
VC0333	transcriptional reguator, TetR family		595.977	1903	557.478	725.2	1738.77	777.488	1080.49	1018.82	1.06053	0.00339242
VC0334	hypothetical protein		2986.95	276.842	788.916	322.505	157.304	1031.51	503.774	1350.9	0.372917	2.64099e-09
VC0348	GTP-binding protein HflX	hflX	1238.75	686.289	2540.75	785.052	640.452	976.712	800.739	1488.6	0.537915	5.76105e-05
VC0349	hflK protein	hflK_1	1152.22	1754.11	5965.02	127.259	1581.47	1954.57	1221.1	2957.12	0.412935	0.0023748
VC0350	hflC protein	hflC	493.557	1863.45	21951.1	307.396	2966.3	12444.9	5239.55	8102.71	0.646641	0.00339242
VC0365	bacterioferritin	bfr	1359.71	583.927	2749.66	16029.4	691.014	2478.6	6399.66	1564.43	4.09072	0.00470344
VC0377	conserved hypothetical protein	cheX	83.8782	6372.02	2308.75	1648.55	5160.13	1702.25	2836.98	2921.55	0.971053	4.18196e-05
VC0399	PilN domain-containing protein		194.244	2835.89	1345.27	7986.5	2514.05	886.519	3795.69	1458.47	2.60252	0.00240186
VC0404	tetratricopeptide repeat protein		12055.5	2407.83	874.509	495.088	2387.65	723.258	1202	5112.61	0.235104	0.0051734
VC0408	prepilin-type N-terminal cleavage/methylation domain-containing protein		3167.06	1777.37	498.915	1641	2064.61	789.476	1498.36	1814.45	0.825794	0.00856189
VC0413	hypothetical protein	mshP	17450.2	1486.57	1270.94	209.192	1365.17	1929.45	1167.94	6735.9	0.17339	2.41433e-05
VC0416	rod shape-determining protein MreC	mreC	234.859	695.595	104.175	877.446	974.722	79.918	644.029	344.876	1.86742	2.99062e-08
VC0422	tldD protein	tldD	1283.78	37550.5	299.574	1815.91	54901.9	162.119	18960	13044.6	1.45347	1.44626e-05
VC0430	TAXI family TRAP transporter solute-binding subunit		262.23	628.129	13793.9	1321.4	1289.33	4724.3	2445.01	4894.76	0.499515	6.17172e-11
VC0431	transcriptional regulator ArgR	argR	547.416	2247.31	1750.14	1241.21	2873.61	3386.24	2500.35	1514.96	1.65045	0.00036251
VC0436	ribosomal protein L27	rpmA	1397.68	1067.82	6209.41	2193.03	853.935	13957.1	5668.03	2891.63	1.96015	0.00649643
VC0443	dimethyladenosine transferase	rsmA	12459	274.516	543.401	3922.36	140.45	323.097	1461.97	4425.64	0.33034	0.00019799
VC0448	hypothetical protein		884.694	46.5281	2945.06	1188.33	44.944	1570.96	934.744	1292.1	0.723433	0.000569338
VC0454	glutaminase family protein	glsA2	7707.97	3075.51	259.593	1187.75	4893.27	268.296	2116.44	3681.02	0.57496	3.08601e-05
VC0455	radical SAM family heme chaperone HemW	hemW	3810.72	2324.08	627.867	1284.21	2424.17	653.615	1454	2254.22	0.645011	4.21598e-05
VC0457	hypothetical protein		1610.46	1158.55	1345.83	1259.8	1325.85	2339.89	1641.85	1371.61	1.19702	7.55622e-05
VC0489	GNAT family N-acyltransferase		1112.49	7551.51	1088.49	271479	9300.59	20788.4	100523	3250.83	30.9221	0.000302662
VC0496	hypothetical protein		1423.28	523.441	1375.11	4695.79	862.362	782.626	2113.59	1107.28	1.90882	0.000654463
VC0508	hypothetical protein		610.104	1221.36	783.285	3753.84	1432.59	12358.8	5848.39	871.584	6.71008	0.000813447
VC0520	ribosomal protein S21	rpsU	46118	358.266	4784.18	819.918	376.406	1605.21	933.845	17086.8	0.0546529	0.000195069
VC0522	beta-ketoadipate enol-lactone hydrolase, putative	catD_1	1283.78	18.6112	1220.26	218.49	11.236	1263.85	497.857	840.883	0.592065	5.78603e-05
VC0528	2-C-methyl-D-erythritol 4-phosphate cytidylyltransferase	ispD_1	2922.49	10131.5	873.383	71.474	12764.1	713.554	4516.37	4642.45	0.972841	0.00346287
VC0530	conserved hypothetical protein	truD	384.074	330.349	1169.58	6106.67	480.339	915.632	2500.88	628.001	3.98229	2.64099e-09
VC0531	5'/3'-nucleotidase SurE	surE	95.3563	267.536	915.616	3924.68	384.833	634.207	1647.91	426.17	3.86679	5.76105e-05
VC0532	protein-L-isoaspartate O-methyltransferase	pcm	62.6879	493.197	530377	889.648	730.34	78661.6	26760.5	176977	0.151209	0.0023748
VC0535	DNA mismatch repair protein MutS	mutS	10171.3	828.2	11246.4	4896.84	884.834	1560.68	2447.45	7415.32	0.330054	0.00339242
VC0546	hypothetical protein		3348.95	1621.5	2420.24	235.341	1308.99	1058.91	867.749	2463.57	0.352233	1
VC0547	aspartokinase, alpha and beta subunits		2732.66	1893.69	675.168	1201.11	2612.37	313.393	1375.62	1767.17	0.778432	1
VC0548	carbon storage regulator	csrA	12439.6	10843.4	244.953	533.44	14651.7	93.6183	5092.93	7842.63	0.64939	0.01
VC0550	oxaloacetate decarboxylase, alpha subunit	oadA	1011.84	6248.72	58.0003	14.5272	7963.51	141.569	2706.54	2439.52	1.10945	0.6
VC0551	oxaloacetate decarboxylase, beta subunit	gcdB	2495.16	1570.32	5762.86	125174	2095.51	7154.95	44808.1	3276.11	13.6772	0.27
VC0555	hypothetical protein		869.685	1302.79	4429.98	409.668	1983.15	2678.4	1690.41	2200.82	0.768081	0.78
VC0559	conserved hypothetical protein	ypjD	41.4976	1467.96	1443.25	372.479	1120.79	2858.21	1450.49	984.236	1.47373	0.6
VC0567	conserved hypothetical protein	yhcB	80448	2033.28	3831.4	585.738	2056.19	14755.7	5799.22	28770.9	0.201565	0.54
VC0571	ribosomal protein S9	rpsI	167.756	15170.5	180.195	613.05	12477.6	530.884	4540.5	5172.81	0.877763	0.28
VC0578	BON domain-containing protein		208.371	621.15	1010.22	780.985	463.485	1428.25	890.906	613.246	1.45277	0.91
VC0582	conserved hypothetical protein	rsmI	475.898	2244.98	291.691	15142	797.756	385.319	5441.7	1004.19	5.419	0.88
VC0588	hypothetical protein		671.026	11017.8	23.0875	65639.3	9570.26	17.6961	25075.8	3903.99	6.42312	0.16
VC0592	3-methyl-2-oxobutanoate hydroxymethyltransferase	panB	814.943	576.948	136398	21330.6	449.44	50728.5	24169.5	45930	0.526226	0.72
VC0594	polynucleotide adenylyltransferase PcnB	pcnB	5545.67	251.252	333.924	9636.79	261.237	236.9	3378.31	2043.62	1.6531	0.87
VC0595	glutamyl-tRNA synthetase-related protein	gluQ	24448.3	17520.1	313.652	6467.53	23205.1	333.943	10002.2	14094	0.709677	0.75
VC0597	DNA/RNA nuclease SfsA	sfsA	10662.2	663.025	475.828	2301.7	581.463	663.89	1182.35	3933.7	0.300569	0.91
VC0601	ATP-dependent helicase HrpB	srmB_1	4674.22	5501.94	541.148	3885.75	5325.86	696.999	3302.87	3572.44	0.924542	0.29
VC0609	iron(III) ABC transporter, permease protein	modB_1	2675.27	8840.33	593.517	33002.4	12202.3	941.32	15382	4036.37	3.81085	0.45
VC0616	peptide ABC transporter, ATP-binding protein	oppF_1	761.084	493.197	11059.5	1044.8	303.372	2734.34	1360.84	4104.58	0.331541	0.6
VC0620	peptide ABC transporter, periplasmic peptide-binding protein	appA_1	1598.98	2593.94	37994.7	1688.65	2775.29	13091.7	5851.88	14062.5	0.416133	0.6
VC0631	tyrosyl-tRNA synthetase	tyrS_2	8718.92	1612.2	16635.4	14099.6	1522.48	6934.6	7518.88	8988.83	0.836469	0.26
VC0634	transcription elongation factor GreA	greA	700.162	4089.82	9058.74	472.426	4564.62	3540.94	2859.33	4616.24	0.619406	0.44
VC0636	23S rRNA (uridine(2552)-2'-O)-methyltransferase	rlmE	1038.32	48.8545	4422.66	327.735	22.472	1992.81	781.007	1836.61	0.425243	0.22
VC0637	ATP-dependent zinc metalloprotease	ftsH	12120	27.9168	1747.89	183846	16.854	594.248	61485.8	4631.92	13.2744	0.73
VC0638	dihydropteroate synthase	folP	178.352	455.975	2227.1	830.377	224.72	1578.38	877.826	953.808	0.920338	0.33
VC0646	ribosomal protein S15	rpsO	508.567	879.38	16317.8	16687.7	570.227	16645.8	11301.2	5901.91	1.91485	0.55
VC0648	conserved hypothetical protein	nlpI	14640.7	2787.03	467.381	20473.5	3528.1	441.262	8147.63	5965.04	1.3659	0.66
VC0672	phosphoenolpyruvate-protein phosphotransferase	ptsP	745.192	35689.4	1584.59	135.394	68396.3	712.412	23081.4	12673	1.8213	0.24
VC0677	transcriptional activator protein NhaR	nhaR_1	17795.4	158.195	17670.4	3872.96	78.652	5514.34	3155.32	11874.7	0.265719	0.69
VC0692	beta-hexosaminidase	nagZ	17093.5	430.385	189.768	1810.09	311.799	160.407	760.767	5904.55	0.128844	0.39
VC0700	soluble lytic murein transglycosylase	slt	275.474	616.497	198.215	4698.11	581.463	183.241	1820.94	363.395	5.0109	0.46
VC0713	hypothetical protein		2609.94	1854.14	480929	18.0138	2969.11	37465.6	13484.2	161798	0.0833401	0.43
VC0714	hypothetical protein		822.006	863.096	542.274	6.97308	1367.98	797.468	724.141	742.459	0.975328	0.34
VC0720	histidine protein kinase PhoR	phoR	3291.56	637.434	30908	246.963	688.205	16524.8	5819.98	11612.3	0.50119	0.76
VC0724	phosphate ABC transporter, permease protein	pstC1	32.6684	2133.31	22123.4	740.889	2707.87	3684.79	2377.85	8096.48	0.29369	0.48
VC0728	conserved hypothetical protein		14.1269	1209.73	146.408	5665.04	1654.5	428.703	2582.75	456.755	5.65456	0.14
VC0730	copper homeostasis protein	cutC	263.113	155.869	2479.93	100798	151.686	2076.16	34342	966.305	35.5395	0.78
VC0740	hypothetical protein		449.411	1509.84	1151	80.7715	1488.77	601.098	723.546	1036.75	0.6979	0.2
VC0748	IscS subfamily cysteine desulfurase	iscS	2239.11	795.63	3526.76	148.759	629.216	1821.56	866.512	2187.16	0.39618	0.53
VC0754	conserved hypothetical protein		93304.4	2077.48	21.3982	621.766	1766.86	17.1253	801.917	31801.1	0.0252167	0.29
VC0755	peptidase B	pepB	82.9953	1228.34	12.9515	3274.44	2030.91	3.9959	1769.78	441.429	4.00921	0.8
VC0758	conserved hypothetical protein	rodZ	1070.99	3566.38	245.516	1077.92	5634.85	324.81	2345.86	1627.63	1.44128	0.84
VC0759	flavodoxin-dependent (E)-4-hydroxy-3-methylbut-2-enyl-diphosphate synthase	ispG	531.523	2486.93	723.596	745.538	3991.59	474.941	1737.36	1247.35	1.39284	0.92
VC0760	histidyl-tRNA synthetase	hisS	3234.17	821.22	4009.34	2791.56	1328.66	2406.67	2175.63	2688.24	0.809313	0.96
VC0778	ferric vibriobactin ABC transporter, permease protein	fepG	1094.83	2003.03	62788.4	1102.33	2036.52	119244	40794.3	21962.1	1.85749	0.96
VC0779	ferric vibriobactin ABC transporter, ATP-binding protein	fepC	889.992	10275.7	69.2625	151.083	14019.7	81.0597	4750.62	3744.99	1.26853	0.99
VC0783	conserved hypothetical protein	yjcS	2431.59	3845.54	533.265	1279.56	5207.88	1645.17	2710.87	2270.13	1.19415	0.69
VC0803	RNA methyltransferase, TrmH family	rlmB_1	1551.31	3208.11	1003.46	676.388	3820.24	915.632	1804.09	1920.96	0.939159	0.5
VC0812	helicase-related protein	radD_1	173.937	2838.21	9568.36	1230.17	3134.84	2580.78	2315.26	4193.5	0.552107	0.61
VC0814	transcriptional regulator, putative		1216.68	2124.01	3102.73	2420.24	2171.36	981.279	1857.62	2147.81	0.864894	0.94
VC0815	hypothetical protein		420.274	725.838	1967.5	4982.84	988.767	687.866	2219.83	1037.87	2.13882	0.1
VC0821	hypothetical protein		706.343	944.52	6014.57	2858.96	1050.57	1922.6	1944.04	2555.15	0.760834	0.63
VC0823	hypothetical protein	mop	2747.67	5725.28	3086.97	1032.6	6831.48	1009.82	2957.97	3853.31	0.767644	0.89
VC0842	conserved hypothetical protein	pra	9871.14	1528.45	353.633	1776.39	1449.44	120.448	1115.43	3917.74	0.284712	0.78
VC0843	M23 family metallopeptidase	mepM_3	3861.05	288.474	3013.2	8777.94	320.226	1010.39	3369.52	2387.57	1.41127	0.28
VC0848	SsrA-binding protein SmpB	smpB	1761.44	3550.09	296.196	3994.99	3929.79	326.522	2750.43	1869.24	1.47142	0.22
VC0854	nucleotide exchange factor GrpE	grpE	3761.28	195.418	539.459	2900.22	359.552	721.546	1327.11	1498.72	0.885494	0.68
VC0870	IS1004 transposase	tnpA	24838.5	200.071	2486.69	2061.71	317.417	3980.49	2119.87	9175.1	0.231046	0.88
VC0898	exodeoxyribonuclease IX	ygdG	5335.54	1337.68	5678.4	1154.63	1174.16	10092.5	4140.43	4117.21	1.00564	0.48
VC0902	conserved hypothetical protein	queF	3929.03	134.931	3308.83	448.601	191.012	7162.94	2600.85	2457.6	1.05829	0.88
VC0913	conserved hypothetical protein	mdtA_1	3225.34	3259.29	1358.22	764.133	3941.02	2661.27	2455.48	2614.28	0.939254	0.68
VC0931	conserved hypothetical protein	rbmD	2267.36	853.79	3235.06	3378.46	530.901	5670.18	3193.18	2118.74	1.50711	0.29
VC0942	hypothetical protein		1309.38	625.802	12816.9	1339.41	306.181	25429.9	9025.17	4917.37	1.83536	0.33
VC0943	lipoic acid synthetase	lipA	1521.29	162.848	3885.46	409.087	162.922	10165.6	3579.19	1856.53	1.92789	0.23
VC0947	serine hydrolase	dacA_1	11078.1	6779.14	2453.47	7457.12	11179.8	7018.52	8551.82	6770.24	1.26315	0.41
VC0948	septal ring lytic transglycosylase	rlpA	2126.97	9847.67	1564.32	399.79	17651.7	5633.65	7895.06	4512.99	1.74941	0.77
VC0950	penicillin-binding protein 2	mrdA	132.439	6746.57	1138.61	264.396	11848.4	2566.51	4893.09	2672.54	1.83088	0.35
VC0955	hypothetical protein		1765.86	16468.6	761.887	2580.62	34331.6	1743.35	12885.2	6332.12	2.03489	0.88
VC0965	phosphoenolpyruvate-protein phosphotransferase	ptsI	257.815	5706.67	938.14	326.572	9884.86	2655.56	4289	2300.87	1.86407	0.06
VC0966	phosphocarrier protein HPr	ptsH	238.391	19855.9	2733.9	2398.74	34056.3	9484.56	15313.2	7609.38	2.01241	0.15
VC0975	conserved hypothetical protein	ybbJ	1279.36	3603.6	1218.01	850.715	6823.06	2117.83	3263.87	2033.66	1.60493	0.000472
VC0976	conserved hypothetical protein	hflK_2	107.717	9552.21	203.283	494.507	14129.3	93.0474	4905.61	3287.74	1.49209	0.51
VC0977	conserved hypothetical protein	trxA_1	3221.81	38636.9	4847.25	159.219	50547.9	1141.12	17282.8	15568.7	1.1101	0.55
VC0979	oxidoreductase, short-chain dehydrogenase/reductase family		370.83	539.726	483.711	13044.9	519.665	274.005	4612.85	464.756	9.92533	0.35
VC0981	conserved hypothetical protein	yfcE	324.035	856.116	1491.11	19011.5	1115.17	232.333	6786.34	890.422	7.62149	0.13
VC0997	glutaminyl-tRNA synthetase	glnS	104.186	14926.2	11855.1	12358	22587.2	2723.49	12556.2	8961.84	1.40108	0.12
VC1000	acetyl-CoA carboxylase, carboxyl transferase beta subunit	accD	27894.4	5078.54	1240.53	21151.1	4640.47	364.769	8718.77	11404.5	0.764504	0.35
VC1001	folylpolyglutamate synthase/dihydrofolate synthase	folC	40218.3	1891.37	1823.91	4671.38	1601.13	3600.88	3291.13	14644.5	0.224735	0.83
VC1011	endonuclease III	nth	33465.6	960.805	296.196	15819	786.52	174.107	5593.21	11574.2	0.483248	0.32
VC1014	RnfD-related protein	rsxD	77589.1	2968.49	183.011	2904.29	3595.52	67.9303	2189.24	26913.5	0.0813436	0.22
VC1031	CBS domain-containing protein	guaB_3	30167	176.807	128.952	7863.31	2629.22	95.3308	3529.29	10157.6	0.347453	0.21
VC1036	methionyl-tRNA synthetase	metG	89984.5	55.8337	25467.8	33055.9	758.43	69000.7	34271.7	38502.7	0.89011	0.73
VC1040	cob(I)alamin adenosyltransferase	btuR	12915.5	1207.4	33333.3	635.131	1213.49	101892	34580.2	15818.7	2.18603	0.64
VC1041	phosphotyrosine protein phosphatase	yfkJ	31197.4	10592.1	18878.2	1810.68	9882.06	77664.9	29785.9	20222.6	1.4729	0.79
VC1043	outer membrane protein transport protein	fadL_2	152692	2103.07	25974	31867	2856.75	163382	66035.3	60256.3	1.09591	0.87
			247.22	981.742	4763.91	6133.98	643.261	45750.8	17509.3	1997.62	8.76509	0.62
			2083.71	1072.47	15074.4	1555	1250	127173	43326	6076.88	7.12965	0.54
VC1065	DNA base-flipping protein		54663	1137.61	1880.22	901.27	907.306	14235.1	5347.9	19226.9	0.278146	0.96
VC1068	transcriptional regulator, ArsR family	arsR1	2915.43	537.399	4188.97	5174.02	519.665	31094.4	12262.7	2547.27	4.81406	0.25
VC1073	glycosyl hydrolase family 18 protein	endo I_2	1044.5	223.335	56383.6	3956.64	134.832	169449	57846.8	19217.1	3.01017	0.55
VC1076	transcriptional regulator, AraC/XylS family	tcpN_2	401.732	1293.48	577.187	1882.15	811.8	348.785	1014.25	757.467	1.339	0.61
VC1081	HDOD domain-containing protein		2382.14	3131.34	3098.23	493.926	3988.78	1647.45	2043.39	2870.57	0.71184	0.83
VC1083	hypothetical protein		60.0391	3671.06	11975.1	11949.5	2752.82	14742	9814.79	5235.4	1.8747	0.83
VC1086	EAL domain-containing protein	cph2_2	28.2537	1923.94	3745.24	4806.77	1306.18	2058.46	2723.81	1899.14	1.43423	0.95
VC1089	phosphate/phosphite/phosphonate ABC transporter substrate-binding protein	phnD	737.245	637.434	1149.87	1471.32	741.576	982.421	1065.11	841.516	1.2657	0.82
VC1096	conserved hypothetical protein	yqjG	9438.51	204.723	429.089	1175.54	250.001	436.695	620.747	3357.44	0.184887	0.59
VC1097	phosphate acetyltransferase	pta	2272.66	200.071	3274.48	1208.67	233.147	1725.66	1055.82	1915.74	0.551132	0.7
[truncated: 1,583 more rows]
